# Supplementary material for: Particulate matter emissions during autopsies: a method to reduce exposure
Source: Environ Sci Pollut Res Int. 2022 Apr 14;29(40):60519–30. doi: 10.1007/s11356-022-20021-7 (PMC9008663; doi:10.1007/s11356-022-20021-7)
Supplement: Supplementary file 2 — Supplementary file2 (XLSX 303 kb) [file 11356_2022_20021_MOESM2_ESM.xlsx]

## Sheet: 1.autopsy (without mask)
date & time	PM10 [ug/m3]	PM2,5 [ug/m3]	PM1 [ug/m3]	Inhalable [ug/m3]	Thoracic [ug/m3]	Alveolic [ug/m3]		PMcoarse	1-2.5µm
09.02.2022 09:28:04	12.1	8.8	7.4	12.1	12.1	10.3		3.3	1.4				PM10 [ug/m3]	PM2,5 [ug/m3]	PM1 [ug/m3]
09.02.2022 09:28:10	15.1	9.3	8.2	15.1	14.9	11.2		5.8	1.1		Background	Hintergrund	16.302	10.91	8.726
09.02.2022 09:28:16	15.3	13	9.6	15.3	15.3	14		2.3	3.4		sawing	Sägen	30.0281	14.125	9.02344
09.02.2022 09:28:22	18.8	12.2	9.4	18.8	18.7	14.8		6.6	2.8
09.02.2022 09:28:28	15.3	10.2	7.8	15.3	15.2	12.5		5.1	2.4
09.02.2022 09:28:34	17.4	9.6	8.9	17.4	17.1	12.1		7.8	0.7
09.02.2022 09:28:40	15.4	9.8	7.9	15.4	15.2	11.2		5.6	1.9
09.02.2022 09:28:46	14.9	9.5	8.4	14.9	14.6	10.9		5.4	1.1
09.02.2022 09:28:52	16.7	13.2	8.9	16.7	16.6	14.4		3.5	4.3
09.02.2022 09:28:58	13.1	9.7	7.6	13.1	13	10.9		3.4	2.1
09.02.2022 09:29:04	10.8	9	7.6	10.8	10.8	9.8		1.8	1.4
09.02.2022 09:29:10	21.9	9.4	8	21.9	20.7	11.5		12.5	1.4
09.02.2022 09:29:16	13.5	9.9	7.9	13.5	13.5	11.2		3.6	2
09.02.2022 09:29:22	10.4	8.2	7.5	10.4	10.4	9.2		2.2	0.7
09.02.2022 09:29:28	10.6	7.3	6.9	10.6	10.5	8.5		3.3	0.4
09.02.2022 09:29:34	12.1	10	8.9	12.1	12.1	11		2.1	1.1
09.02.2022 09:29:40	18.7	11	8.2	18.7	18.5	13.8		7.7	2.8
09.02.2022 09:29:46	18	12.6	8.9	18	17.9	14.7		5.4	3.7
09.02.2022 09:29:52	15.4	11.3	8.9	15.4	15.3	13.1		4.1	2.4
09.02.2022 09:29:58	13	9.5	8.9	13	13	11.1		3.5	0.6
09.02.2022 09:30:04	13.3	10.8	8.1	13.3	13.3	11.9		2.5	2.7
09.02.2022 09:30:10	20.4	10.5	8.3	25.4	19.5	11.6		9.9	2.2
09.02.2022 09:30:16	12.9	10.7	7.5	12.9	12.9	11.7		2.2	3.2
09.02.2022 09:30:22	16.9	11.3	8.8	16.9	16.1	12.1		5.6	2.5
09.02.2022 09:30:28	11.9	8.8	7.7	11.9	11.9	10.2		3.1	1.1
09.02.2022 09:30:34	11.3	10.2	8	11.3	11.3	10.7		1.1	2.2
09.02.2022 09:30:40	15.4	9.5	7.7	15.4	15.2	11.4		5.9	1.8
09.02.2022 09:30:46	14.2	9.7	7.9	14.2	14.1	11.4		4.5	1.8
09.02.2022 09:30:52	16.8	10.5	7.6	16.8	16	11.6		6.3	2.9
09.02.2022 09:30:58	15	10.5	8.4	15	14.9	12.2		4.5	2.1
09.02.2022 09:31:04	11.3	9.7	7.5	11.3	11.3	10.4		1.6	2.2
09.02.2022 09:31:10	22.6	11.6	7.5	22.9	20.9	13.4		11	4.1
09.02.2022 09:31:16	13.8	9.4	7.8	13.8	13.7	11		4.4	1.6
09.02.2022 09:31:22	8.5	8.5	7.9	8.5	8.5	8.5		0	0.6
09.02.2022 09:31:28	17.4	12.4	9.2	17.4	17.4	14.3		5	3.2
09.02.2022 09:31:34	15.6	10.2	7.9	15.6	15.5	11.9		5.4	2.3
09.02.2022 09:31:40	8.6	8.6	8.5	8.6	8.6	8.6		0	0.1
09.02.2022 09:31:46	15.2	10.5	8.1	15.2	15.1	12.2		4.7	2.4
09.02.2022 09:31:52	8.7	8.7	8.2	8.7	8.7	8.7		0	0.5
09.02.2022 09:31:58	20.2	12.8	8.9	20.2	19.8	14.7		7.4	3.9
09.02.2022 09:32:04	15.9	11.2	9.4	15.9	15.6	12.3		4.7	1.8
09.02.2022 09:32:10	17.1	13.1	8.8	17.1	17.1	14.9		4	4.3
09.02.2022 09:32:16	14.5	10.8	8.8	14.5	14.2	11.4		3.7	2
09.02.2022 09:32:22	9.3	9.3	8.1	9.3	9.3	9.3		0	1.2
09.02.2022 09:32:28	12.6	8.9	8.4	12.6	12.5	10.2		3.7	0.5
09.02.2022 09:32:34	17.4	11.3	8.8	17.4	17.3	13.7		6.1	2.5
09.02.2022 09:32:40	14.3	12.1	8.1	14.3	14.3	13.1		2.2	4
09.02.2022 09:32:46	18.5	11.7	8.2	18.5	18.3	14		6.8	3.5
09.02.2022 09:32:52	19.5	12.5	9.3	19.5	19.3	14.9		7	3.2
09.02.2022 09:32:58	20	13.2	10.3	20	19.9	15.5		6.8	2.9
09.02.2022 09:33:04	22.8	11.3	10.1	23.2	21.1	13.3		11.5	1.2
09.02.2022 09:33:10	23.3	10.9	9.6	23.3	22.3	13.6		12.4	1.3
09.02.2022 09:33:16	18.2	13.7	9.1	18.2	18.2	15.7		4.5	4.6
09.02.2022 09:33:22	13.1	10.7	9.4	13.1	13.1	11.8		2.4	1.3
09.02.2022 09:33:28	14.5	9.7	9	14.5	14.3	11.1		4.8	0.7
09.02.2022 09:33:34	19.5	10.6	9.9	19.5	18.6	12.8		8.9	0.7
09.02.2022 09:33:40	18.1	11.1	8.2	18.1	18	13.5		7	2.9
09.02.2022 09:33:46	16.8	12.4	10.6	16.8	16.7	14		4.4	1.8
09.02.2022 09:33:52	19	14	9.8	19	18.9	16.2		5	4.2
09.02.2022 09:33:58	18.4	11.2	9.5	18.4	17.6	12.7		7.2	1.7
09.02.2022 09:34:04	15.6	11.9	8.6	15.6	15.6	13.6		3.7	3.3
09.02.2022 09:34:10	23.5	10.6	8.7	23.5	22.3	13.3		12.9	1.9
09.02.2022 09:34:16	18.5	12.3	9.4	18.5	17.7	13.3		6.2	2.9
09.02.2022 09:34:22	15.3	11.9	8.9	15.3	15.3	13.4		3.4	3
09.02.2022 09:34:28	15.3	10.6	8.7	15.3	15.2	12.4		4.7	1.9
09.02.2022 09:34:34	16.9	9.9	8.6	16.9	16.8	12.3		7	1.3
09.02.2022 09:34:40	19	11.1	8.6	19	18.2	12.9		7.9	2.5
09.02.2022 09:34:46	13.4	10.8	8.1	13.4	13.4	12		2.6	2.7
09.02.2022 09:34:52	13.5	11.4	9.2	13.5	13.5	12.3		2.1	2.2
09.02.2022 09:34:58	15.8	11.5	8.8	15.8	15.7	13.1		4.3	2.7
09.02.2022 09:35:04	12.2	8	7.1	12.2	12.1	9.5		4.2	0.9
09.02.2022 09:35:10	12.8	10.6	7.7	12.8	12.8	11.6		2.2	2.9
09.02.2022 09:35:16	15.1	10.1	8.2	15.1	15	11.6		5	1.9
09.02.2022 09:35:22	13.9	10.5	8.7	13.9	13.8	11.7		3.4	1.8
09.02.2022 09:35:28	19	12.2	9	19	18.9	14.9		6.8	3.2
09.02.2022 09:35:34	19.4	10.9	8.2	19.4	18.9	13		8.5	2.7
09.02.2022 09:35:40	25.6	10.2	8	30.6	24.6	13.1		15.4	2.2
09.02.2022 09:35:46	14.2	10.2	8.8	14.2	14.1	11.6		4	1.4
09.02.2022 09:35:52	18.4	12.7	9.5	18.4	18.2	14.5		5.7	3.2
09.02.2022 09:35:58	11.1	9.2	8.1	11.1	11.1	10		1.9	1.1
09.02.2022 09:36:04	7.4	7.4	6.7	7.4	7.4	7.3		0	0.7
09.02.2022 09:36:10	14.4	9.4	8.5	14.4	14.4	11.3		5	0.9
09.02.2022 09:36:16	17.3	13.8	9.5	17.3	17.2	15		3.5	4.3
09.02.2022 09:36:22	12.9	10	8.2	12.9	12.9	11.3		2.9	1.8
09.02.2022 09:36:28	26	12.2	10.5	26.4	24	14.2		13.8	1.7
09.02.2022 09:36:34	20.7	12.3	9.4	20.7	20.3	14.6		8.4	2.9
09.02.2022 09:36:40	16.3	9.5	7.9	16.3	16.3	12.6		6.8	1.6
09.02.2022 09:36:46	15.4	10.5	8.9	15.4	15.4	12.7		4.9	1.6
09.02.2022 09:36:52	16.8	12.8	9.7	16.8	16.8	14.6		4	3.1
09.02.2022 09:36:58	9.8	9.8	9.4	9.8	9.8	9.8		0	0.4
09.02.2022 09:37:04	16	11.2	8.1	16	15.9	13.3		4.8	3.1
09.02.2022 09:37:10	15.8	10.1	8.6	15.8	15.5	11.7		5.7	1.5
09.02.2022 09:37:16	16.3	10.9	9.2	16.3	16.2	12.6		5.4	1.7
09.02.2022 09:37:22	19.5	10.9	8.5	19.5	19.1	13.4		8.6	2.4
09.02.2022 09:37:28	18.6	13	9.9	18.6	18.5	15.2		5.6	3.1
09.02.2022 09:37:34	10.2	10.2	9.5	10.2	10.2	10.2		0	0.7
09.02.2022 09:37:40	20.2	9.6	8.9	20.2	19.6	12.2		10.6	0.7
09.02.2022 09:37:46	18.6	14.4	9.7	18.6	18.5	15.9		4.2	4.7
09.02.2022 09:37:52	19.5	11.8	9.3	19.5	19.3	14.1		7.7	2.5
09.02.2022 09:37:58	23.4	11.8	9.6	23.8	21.7	13.5		11.6	2.2
09.02.2022 09:38:04	20.9	11.7	8.9	21.2	19.2	13.1		9.2	2.8
09.02.2022 09:38:10	17.8	11.8	8.8	17.8	17.6	13.8		6	3
09.02.2022 09:38:16	15.3	11.9	9.5	15.3	15.3	13.4		3.4	2.4
09.02.2022 09:38:22	18.6	13.3	8.9	18.6	18.5	15.3		5.3	4.4
09.02.2022 09:38:28	18.3	10	8	40	24.8	12.9		8.3	2
09.02.2022 09:38:34	13.5	8.7	7.7	13.5	13.3	10.1		4.8	1
09.02.2022 09:38:40	8.6	8.6	8.1	8.6	8.6	8.6		0	0.5
09.02.2022 09:38:46	16.9	12.7	8.2	16.9	16.9	14.6		4.2	4.5
09.02.2022 09:38:52	15.8	10.2	8.5	15.8	15.5	11.7		5.6	1.7
09.02.2022 09:38:58	11.2	10.1	8.5	11.2	11.2	10.6		1.1	1.6
09.02.2022 09:39:04	10.2	10.2	8.9	10.2	10.2	10.2		0	1.3
09.02.2022 09:39:10	13.8	11	8.6	13.8	13.8	12.3		2.8	2.4
09.02.2022 09:39:16	26.5	10.9	8.4	372.2	27	14.4		15.6	2.5
09.02.2022 09:39:22	15.3	9.4	7.9	15.3	15.1	10.9		5.9	1.5
09.02.2022 09:39:28	13.6	8.8	7.8	13.6	13.5	10.2		4.8	1
09.02.2022 09:39:34	13.8	9.3	8.3	13.8	13.8	11.4		4.5	1
09.02.2022 09:39:40	12.8	9.9	8	12.8	12.8	11.2		2.9	1.9
09.02.2022 09:39:46	17.1	12.1	9.5	117.3	22.3	14		5	2.6
09.02.2022 09:39:52	15	11.1	9.1	15	14.9	12.5		3.9	2
09.02.2022 09:39:58	26.2	14.2	8.7	26.2	26	18.5		12	5.5
09.02.2022 09:40:04	18	12.3	8.1	18	17.9	14.1		5.7	4.2
09.02.2022 09:40:10	17.2	10.6	8.1	17.2	17.1	13.2		6.6	2.5
09.02.2022 09:40:16	20.7	10.5	7.5	20.7	19.8	12.9		10.2	3
09.02.2022 09:40:22	24.2	13.7	8.9	24.2	23.9	16.9		10.5	4.8
09.02.2022 09:40:28	16.4	11.5	7.9	16.4	16.4	13.3		4.9	3.6
09.02.2022 09:40:34	18	11.2	8.1	18	17.9	13.9		6.8	3.1
09.02.2022 09:40:40	21.4	14.1	8.5	21.4	21.3	17.4		7.3	5.6
09.02.2022 09:40:46	27.3	11.7	9.3	27.7	25.4	14.8		15.6	2.4
09.02.2022 09:40:52	36	15.1	9.7	36	34.4	19.9		20.9	5.4
09.02.2022 09:40:58	21.4	10.4	8.7	21.4	20.5	12.8		11	1.7
09.02.2022 09:41:04	17.3	12.7	8.7	17.3	17.3	14.8		4.6	4
09.02.2022 09:41:10	22.5	14.5	9.4	22.5	22.4	18		8	5.1
09.02.2022 09:41:16	25.9	14	9.2	25.9	25.7	19		11.9	4.8
09.02.2022 09:41:22	67.1	16.6	10	67.4	63.2	28.7		50.5	6.6
09.02.2022 09:41:28	69.8	13.9	9.5	420.9	68	27.2		55.9	4.4
09.02.2022 09:41:34	53.9	18.2	10	53.9	51.5	26.9		35.7	8.2
09.02.2022 09:41:40	58.8	20.6	10.2	443.2	70.1	31		38.2	10.4
09.02.2022 09:41:46	51.6	21.6	10.5	57	48.8	27.5		30	11.1
09.02.2022 09:41:52	29.1	13.7	9.4	29.1	28.7	19.2		15.4	4.3
09.02.2022 09:41:58	35.4	14.4	8.6	135.6	39.9	21		21	5.8
09.02.2022 09:42:04	37.9	11.4	7.3	38.2	35.2	17.7		26.5	4.1
09.02.2022 09:42:10	26	14.4	8.9	26	25.9	19		11.6	5.5
09.02.2022 09:42:16	33.1	16.1	9.2	33.1	32.7	21.9		17	6.9
09.02.2022 09:42:22	32.5	18.9	9	32.5	32.1	23.6		13.6	9.9
09.02.2022 09:42:28	28	12.6	8.2	28	27.6	18.1		15.4	4.4
09.02.2022 09:42:34	28.5	15.5	9	28.5	28.2	19.9		13	6.5
09.02.2022 09:42:40	31.3	17.3	10.1	31.3	31	22.5		14	7.2
09.02.2022 09:42:46	32.9	13.7	9.1	32.9	31.5	18.5		19.2	4.6
09.02.2022 09:42:52	24.4	16.1	9.1	62.1	32	19.1		8.3	7
09.02.2022 09:42:58	30.3	15.4	9	30.3	29.7	19.9		14.9	6.4
09.02.2022 09:43:04	28.6	14	8.7	28.6	28.3	19.5		14.6	5.3
09.02.2022 09:43:10	32.7	15.3	8	32.7	32.4	21.6		17.4	7.3
09.02.2022 09:43:16	35.5	17	9.2	35.5	35.2	24.1		18.5	7.8
09.02.2022 09:43:22	38.6	15.2	8.5	38.6	37.9	22.7		23.4	6.7
09.02.2022 09:43:28	34.3	14.3	9.2	34.7	32.4	19.4		20	5.1
09.02.2022 09:43:34	40	13.8	9	45	38.5	19.5		26.2	4.8
09.02.2022 09:43:40	34.7	14.7	9.1	35	32.8	19.9		20	5.6
09.02.2022 09:43:46	53.4	14.7	9.2	54.1	48.9	22.6		38.7	5.5
09.02.2022 09:43:52	39	15.3	9.6	39	37.4	21.4		23.7	5.7
09.02.2022 09:43:58	26.7	14.7	9.3	210	28.1	17.3		12	5.4
09.02.2022 09:44:04	30.9	17.9	10.2	30.9	30.6	22.3		13	7.7
09.02.2022 09:44:10	24	16.1	9.8	24	24	19.7		7.9	6.3
09.02.2022 09:44:16	33.4	17	9.8	33.4	32.4	22.2		16.4	7.2
09.02.2022 09:44:22	30.6	8.7	8.1	31	27.8	12.2		21.9	0.6
09.02.2022 09:44:28	26.2	13.1	9.5	26.2	25.9	17.9		13.1	3.6
09.02.2022 09:44:34	30	14.4	9.6	30	29.1	19.3		15.6	4.8
09.02.2022 09:44:40	30.5	15.8	9.9	30.5	30	20.3		14.7	5.9
09.02.2022 09:44:46	27.4	14.8	9.4	27.4	27.1	19		12.6	5.4
09.02.2022 09:44:52	28.7	14.1	9.3	28.7	28.2	18.6		14.6	4.8
09.02.2022 09:44:58	35.7	16.7	10.2	35.7	34.6	22.3		19	6.5
09.02.2022 09:45:04	32.5	15.7	9.4	32.5	32.2	22.1		16.8	6.3
09.02.2022 09:45:10	30.9	15.1	9.3	30.9	30.4	20.8		15.8	5.8
09.02.2022 09:45:16	29.9	15.9	9.6	29.9	29.7	21.5		14	6.3
09.02.2022 09:45:22	32.3	17.2	9.2	32.6	30.5	20.4		15.1	8
09.02.2022 09:45:28	24.3	13.1	8.9	24.3	24	17		11.2	4.2
09.02.2022 09:45:34	23.4	13.2	9	23.4	23.2	17		10.2	4.2
09.02.2022 09:45:40	28.5	17.9	8.7	28.5	28.1	21.6		10.6	9.2
09.02.2022 09:45:46	20.6	12.5	8.4	20.6	20.5	15.8		8.1	4.1
09.02.2022 09:45:52	21.7	14.8	8.7	21.7	21.6	17.5		6.9	6.1
09.02.2022 09:45:58	24.2	12	8.9	124.4	29.2	16.7		12.2	3.1
09.02.2022 09:46:04	29.3	13.5	7.8	29.3	28.3	18.4		15.8	5.7
09.02.2022 09:46:10	16.5	9.3	7.1	16.5	16.4	12.5		7.2	2.2
09.02.2022 09:46:16	15.5	10.3	7.1	15.5	15.5	12.7		5.2	3.2
09.02.2022 09:46:22	20.1	14.7	7.8	20.1	20	16.8		5.4	6.9
09.02.2022 09:46:28	22.9	13.6	9.4	22.9	22	15.6		9.3	4.2
09.02.2022 09:46:34	29.6	14.3	9.6	29.6	28.5	18.3		15.3	4.7
09.02.2022 09:46:40	32.6	13.4	8.9	32.6	31.3	18.5		19.2	4.5
09.02.2022 09:46:46	20.6	11.7	8.4	20.6	20.2	14.7		8.9	3.3
09.02.2022 09:46:52	18.2	13.6	8.7	18.2	18.2	15.7		4.6	4.9
09.02.2022 09:46:58	19.1	10.4	7.8	19.1	19.1	14.3		8.7	2.6
09.02.2022 09:47:04	22.3	12.5	7.9	22.3	22.1	16.2		9.8	4.6
09.02.2022 09:47:10	13.8	9.7	8.1	13.8	13.8	11.5		4.1	1.6
09.02.2022 09:47:16	19	10.4	8.3	40.8	25.5	13		8.6	2.1
09.02.2022 09:47:22	23.3	11.2	8.1	23.3	23	15.5		12.1	3.1
09.02.2022 09:47:28	21	10.1	7.7	21.4	19.3	11.9		10.9	2.4
09.02.2022 09:47:34	14.7	9	7.2	14.7	14.6	10.8		5.7	1.8
09.02.2022 09:47:40	19.8	10	8.3	19.8	19.7	14		9.8	1.7
09.02.2022 09:47:46	24.9	13.5	9.5	24.9	24.7	17.5		11.4	4
09.02.2022 09:47:52	32.1	13.3	8.6	53.9	37.4	17		18.8	4.7
09.02.2022 09:47:58	20.6	12.6	8	20.6	20.5	16.1		8	4.6
09.02.2022 09:48:04	37.5	14.5	9	37.5	35.9	20.3		23	5.5
09.02.2022 09:48:10	18.5	12.9	8.9	18.5	18.4	15		5.6	4
09.02.2022 09:48:16	17.9	11.6	8	17.9	17.8	14.4		6.3	3.6
09.02.2022 09:48:22	24.9	14.1	8.9	24.9	24.8	18.6		10.8	5.2
09.02.2022 09:48:28	27.2	12.6	8.9	27.2	26.7	17.8		14.6	3.7
09.02.2022 09:48:34	32.2	14.4	9.7	32.2	31.7	20.5		17.8	4.7
09.02.2022 09:48:40	17.5	10.7	8	17.5	17.4	13.4		6.8	2.7
09.02.2022 09:48:46	26.9	13.7	8.9	48.6	33.1	17.7		13.2	4.8
09.02.2022 09:48:52	17.1	13.7	9.2	17.1	17	15.2		3.4	4.5
09.02.2022 09:48:58	18.5	13.2	8.8	18.5	18.5	15.6		5.3	4.4
09.02.2022 09:49:04	18	11.4	8.3	76	24.9	14		6.6	3.1
09.02.2022 09:49:10	21.6	13.7	8.5	21.6	21.6	17.2		7.9	5.2
09.02.2022 09:49:16	18.2	11	8.2	18.2	18.1	13.9		7.2	2.8
09.02.2022 09:49:22	21.8	11.5	8.8	21.8	21.6	15.7		10.3	2.7
09.02.2022 09:49:28	22.5	14.1	8.1	122.7	27.6	17.5		8.4	6
09.02.2022 09:49:34	18.3	10.7	8	18.3	17.9	12.7		7.6	2.7
09.02.2022 09:49:40	21.4	14.5	8.2	21.4	21.1	16.6		6.9	6.3
09.02.2022 09:49:46	22.1	12.8	8.6	22.1	21.7	15.6		9.3	4.2
09.02.2022 09:49:52	22.7	11.4	8.3	23	20.9	13.3		11.3	3.1
09.02.2022 09:49:58	25.9	12	8.1	30.9	25	14.6		13.9	3.9
09.02.2022 09:50:04	19.1	15	8.4	19.1	19.1	16.8		4.1	6.6
09.02.2022 09:50:10	21.1	11.4	9.2	21.1	20.9	14.7		9.7	2.2
09.02.2022 09:50:16	18.1	11.5	8.6	18.1	18.1	14.5		6.6	2.9
09.02.2022 09:50:22	23.2	12.3	8.3	23.2	22.7	15.4		10.9	4
09.02.2022 09:50:28	23.4	11.8	8.1	23.4	23	15.5		11.6	3.7
09.02.2022 09:50:34	17.1	10.3	7.7	17.1	17	12.7		6.8	2.6
09.02.2022 09:50:40	23.1	10.8	7.9	23.1	22.1	13.9		12.3	2.9
09.02.2022 09:50:46	15.7	11.8	7.8	15.7	15.6	13.2		3.9	4
09.02.2022 09:50:52	23.1	11.1	7.8	28.1	22.2	12.9		12	3.3
09.02.2022 09:50:58	15.7	9.2	7.9	15.7	15.6	11.7		6.5	1.3
09.02.2022 09:51:04	22.3	8.4	7.4	22.7	20.5	11.1		13.9	1
09.02.2022 09:51:10	21.2	11	7.7	26.2	20.3	12.3		10.2	3.3
09.02.2022 09:51:16	16.4	9.7	7.7	16.4	16.3	12.7		6.7	2
09.02.2022 09:51:22	12.5	9.4	7.4	12.5	12.5	10.8		3.1	2
09.02.2022 09:51:28	19.3	8.5	7.6	19.3	18.2	10.6		10.8	0.9
09.02.2022 09:51:34	19.4	8.3	7.3	19.7	17.6	9.7		11.1	1
09.02.2022 09:51:40	17.4	13.3	8.3	17.4	17.3	14.8		4.1	5
09.02.2022 09:51:46	21.9	8.5	7.4	44	26.6	9.9		13.4	1.1
09.02.2022 09:51:52	16.7	11.4	7.5	16.7	16.4	12.8		5.3	3.9
09.02.2022 09:51:58	18	11.5	7.8	18	17.9	14		6.5	3.7
09.02.2022 09:52:04	21.4	11.7	8.2	21.4	20.5	14.3		9.7	3.5
09.02.2022 09:52:10	16.3	9.1	7.5	16.3	16.2	11.6		7.2	1.6
09.02.2022 09:52:16	18.8	10.9	7.1	18.8	18.4	13.4		7.9	3.8
09.02.2022 09:52:22	15.7	8.6	8.1	15.7	15.3	10.4		7.1	0.5
09.02.2022 09:52:28	11.3	8.8	7.5	11.3	11.3	9.9		2.5	1.3
09.02.2022 09:52:34	15	8.9	8.1	15	15	11.6		6.1	0.8
09.02.2022 09:52:40	12.9	9.7	7.7	12.9	12.8	10.8		3.2	2
09.02.2022 09:52:46	15.5	8.9	8.2	15.5	15.1	10.4		6.6	0.7
09.02.2022 09:52:52	15.8	9.4	7.7	37.5	22.4	11.8		6.4	1.7
09.02.2022 09:52:58	17.7	10.3	7.6	17.7	17.3	12.6		7.4	2.7
09.02.2022 09:53:04	22	13.8	7.8	22	21.8	16.7		8.2	6
09.02.2022 09:53:10	18.8	12.1	7.8	18.8	18.8	15.1		6.7	4.3
09.02.2022 09:53:16	21.2	12.9	7.8	21.2	21.1	16.3		8.3	5.1
09.02.2022 09:53:22	18.9	9.2	7.7	18.9	18	11.5		9.7	1.5
09.02.2022 09:53:28	18.7	10.3	7.6	18.7	18.3	12.7		8.4	2.7
09.02.2022 09:53:34	11.6	8.4	7.8	11.6	11.6	9.5		3.2	0.6
09.02.2022 09:53:40	14.8	9.8	7.6	14.8	14.7	11.7		5	2.2
09.02.2022 09:53:46	15.6	8.9	7.5	15.6	15.4	10.8		6.7	1.4
09.02.2022 09:53:52	21.4	9.9	7.4	21.4	21	13.2		11.5	2.5
09.02.2022 09:53:58	15.6	9.4	7.3	15.6	15.4	11.4		6.2	2.1
09.02.2022 09:54:04	10.1	7.6	7.6	309.9	19.8	8.7		2.5	0
09.02.2022 09:54:10	18.3	11.1	7.7	56	25.9	14		7.2	3.4
09.02.2022 09:54:16	31.5	13.8	7.8	31.9	29.4	17.2		17.7	6
09.02.2022 09:54:22	17	9	7.5	17	16.6	11.2		8	1.5
09.02.2022 09:54:28	15.1	11.1	7.7	15.1	15	12.5		4	3.4
09.02.2022 09:54:34	22.9	10.4	7.9	27.9	22	12.7		12.5	2.5
09.02.2022 09:54:40	19.1	10.8	8	19.1	18.6	12.8		8.3	2.8
09.02.2022 09:54:46	20.2	9.9	7.5	20.2	19.7	12.8		10.3	2.4
09.02.2022 09:54:52	20.5	11.5	7.3	20.5	20.3	15.1		9	4.2
09.02.2022 09:54:58	16.8	10.2	7.6	16.8	16.6	12.4		6.6	2.6
09.02.2022 09:55:04	25.5	9.5	7.9	330.4	39.4	13		16	1.6
09.02.2022 09:55:10	21.2	13.4	7.6	21.2	21	16.1		7.8	5.8
09.02.2022 09:55:16	13	10	7.2	13	13	11.3		3	2.8
09.02.2022 09:55:22	10	8	7.2	272.1	12.1	8.9		2	0.8
09.02.2022 09:55:28	14.8	11.1	7.9	14.8	14.7	12.4		3.7	3.2
09.02.2022 09:55:34	17	10.2	7.1	17	16.2	11.5		6.8	3.1
09.02.2022 09:55:40	13.5	10	7.3	13.5	13.5	11.6		3.5	2.7
09.02.2022 09:55:46	13.2	9.4	7.3	13.2	13.1	11.1		3.8	2.1
09.02.2022 09:55:52	11.2	8.1	7.1	11.2	11.2	9.5		3.1	1
09.02.2022 09:55:58	13.1	8.5	6.5	13.1	13	10.2		4.6	2
09.02.2022 09:56:04	12.7	8	6.8	12.7	12.5	9.3		4.7	1.2
09.02.2022 09:56:10	17	11.3	7.9	17	16.8	13.1		5.7	3.4
09.02.2022 09:56:16	17	9.5	7	17	16.9	12.5		7.5	2.5
09.02.2022 09:56:22	10.8	7.1	6.4	10.8	10.7	8.4		3.7	0.7
09.02.2022 09:56:28	14.7	10.5	6.8	14.7	14.6	12		4.2	3.7
09.02.2022 09:56:34	12	8.2	6.5	12	11.9	9.9		3.8	1.7

## Sheet: 1.autopsy (with mask)
date & time	PM10 [ug/m3]	PM2,5 [ug/m3]	PM1 [ug/m3]	Inhalable [ug/m3]	Thoracic [ug/m3]	Alveolic [ug/m3]		PMcoarse	1-2.5µm
09.02.2022 09:28:35	6.5	5.3	4.3	6.5	6.5	5.8		1.2	1
09.02.2022 09:28:41	12.7	6.2	5	12.7	12.5	8		6.5	1.2				PM10 [ug/m3]	PM2,5 [ug/m3]	PM1 [ug/m3]
09.02.2022 09:28:47	8.2	6.8	5.2	8.2	8.2	7.4		1.4	1.6		Background	Hintergrund	8.21176	6.62353	5.72941
09.02.2022 09:28:53	10.7	7.2	6.1	10.7	10.7	8.4		3.5	1.1		sawing	Sägen	10.5317	7.19365	5.54127
09.02.2022 09:28:59	7.5	6.7	6.2	7.5	7.5	7		0.8	0.5
09.02.2022 09:29:05	10.9	6.5	6.3	10.9	10.8	8.1		4.4	0.2
09.02.2022 09:29:11	7.5	6.7	6	7.5	7.5	7		0.8	0.7
09.02.2022 09:29:17	9.7	7.1	6.4	9.7	9.6	7.9		2.6	0.7
09.02.2022 09:29:23	10.8	6.9	6.2	10.8	10.7	8.3		3.9	0.7
09.02.2022 09:29:29	6.8	6.2	5	6.8	6.8	6.5		0.6	1.2
09.02.2022 09:29:35	5.3	5.3	5.3	5.3	5.3	5.3		0	0
09.02.2022 09:29:41	8.1	5.6	5	8.1	8	6.4		2.5	0.6
09.02.2022 09:29:47	7.4	6	5	7.4	7.4	6.6		1.4	1
09.02.2022 09:29:53	7.8	4.5	4.3	7.8	7.7	5.6		3.3	0.2
09.02.2022 09:29:59	4.8	4.8	4.5	4.8	4.8	4.7		0	0.3
09.02.2022 09:30:05	7.8	5.8	4.9	7.8	7.8	6.7		2	0.9
09.02.2022 09:30:11	5.5	5.5	5.1	5.5	5.5	5.5		0	0.4
09.02.2022 09:30:17	8.8	7.2	5.6	8.8	8.8	7.9		1.6	1.6
09.02.2022 09:30:23	7.7	5.9	5.3	7.7	7.6	6.3		1.8	0.6
09.02.2022 09:30:29	5.8	5.6	5	5.8	5.8	5.7		0.2	0.6
09.02.2022 09:30:35	6.5	5.7	5.3	6.5	6.5	6		0.8	0.4
09.02.2022 09:30:41	5.5	5.5	5	5.5	5.5	5.4		0	0.5
09.02.2022 09:30:47	13	7.5	5	13	12.7	9		5.5	2.5
09.02.2022 09:30:53	5.7	5.7	5.3	5.7	5.7	5.6		0	0.4
09.02.2022 09:30:59	5.3	5.3	5.3	5.3	5.3	5.3		0	0
09.02.2022 09:31:05	8.9	5.1	4.8	8.9	8.8	6.4		3.8	0.3
09.02.2022 09:31:11	7.2	6.2	5.7	7.2	7.2	6.7		1	0.5
09.02.2022 09:31:17	5.6	5.6	4.7	5.6	5.6	5.6		0	0.9
09.02.2022 09:31:23	6.2	5.3	4.7	6.2	6.2	5.7		0.9	0.6
09.02.2022 09:31:29	4.3	4.3	4	4.3	4.3	4.3		0	0.3
09.02.2022 09:31:35	5.6	5.6	5.6	5.6	5.6	5.6		0	0
09.02.2022 09:31:41	7.4	7	5.3	7.4	7.4	7.2		0.4	1.7
09.02.2022 09:31:47	5.2	5.2	4.8	5.2	5.2	5.2		0	0.4
09.02.2022 09:31:53	6	5	4.3	6	6	5.5		1	0.7
09.02.2022 09:31:59	6.5	6.5	5.5	6.5	6.5	6.5		0	1
09.02.2022 09:32:05	9.8	7.4	5.3	9.8	9.8	8.5		2.4	2.1
09.02.2022 09:32:11	7	6.3	5.6	7	7	6.6		0.7	0.7
09.02.2022 09:32:17	13	5.9	5.1	13	12.2	7		7.1	0.8
09.02.2022 09:32:23	8.4	6.6	5.6	8.4	8.4	7.1		1.8	1
09.02.2022 09:32:29	8.6	5.8	5.4	8.6	8.5	6.7		2.8	0.4
09.02.2022 09:32:35	8.9	6.5	5.4	8.9	8.8	7.5		2.4	1.1
09.02.2022 09:32:41	7.1	5.8	5	7.1	7.1	6.4		1.3	0.8
09.02.2022 09:32:47	7.9	7.2	5.3	7.9	7.9	7.5		0.7	1.9
09.02.2022 09:32:53	5.2	5.2	5.1	5.2	5.2	5.2		0	0.1
09.02.2022 09:32:59	7.9	6.1	5	7.9	7.9	6.9		1.8	1.1
09.02.2022 09:33:05	6	6	5.2	6	6	6		0	0.8
09.02.2022 09:33:11	8.4	7.3	6	8.4	8.3	7.8		1.1	1.3
09.02.2022 09:33:17	7.9	6.6	5.5	7.9	7.9	7.2		1.3	1.1
09.02.2022 09:33:23	6	5.9	5.3	6	6	5.9		0.1	0.6
09.02.2022 09:33:29	7.6	6.7	4.8	7.6	7.6	7.1		0.9	1.9
09.02.2022 09:33:35	11.1	7.2	6.2	11.1	11	8.2		3.9	1
09.02.2022 09:33:41	7.8	6.8	5.9	7.8	7.8	7.2		1	0.9
09.02.2022 09:33:47	9.5	6.6	6.2	9.5	9.4	7.5		2.9	0.4
09.02.2022 09:33:53	7.8	6.9	5.9	7.8	7.8	7.3		0.9	1
09.02.2022 09:33:59	7.8	7.2	5.2	7.8	7.8	7.5		0.6	2
09.02.2022 09:34:05	6.9	6.7	6.1	6.9	6.9	6.8		0.2	0.6
09.02.2022 09:34:11	9.1	7.5	5.8	9.1	9.1	8.3		1.6	1.7
09.02.2022 09:34:17	8.3	7.9	5.8	8.3	8.3	8		0.4	2.1
09.02.2022 09:34:23	6.8	6.8	6.2	6.8	6.8	6.8		0	0.6
09.02.2022 09:34:29	8.9	7.6	6.5	8.9	8.9	8.2		1.3	1.1
09.02.2022 09:34:35	7.3	6.5	5.7	7.3	7.3	6.9		0.8	0.8
09.02.2022 09:34:41	9.2	5.3	5	9.2	9.1	6.7		3.9	0.3
09.02.2022 09:34:47	8.1	7.1	6.1	8.1	8.1	7.6		1	1
09.02.2022 09:34:53	10.2	7.8	6.2	10.2	10.1	8.5		2.4	1.6
09.02.2022 09:34:59	9.5	6.5	6	9.5	9.5	7.8		3	0.5
09.02.2022 09:35:05	6.5	6.5	6.4	6.5	6.5	6.5		0	0.1
09.02.2022 09:35:11	8.6	6.9	5.8	8.6	8.6	7.7		1.7	1.1
09.02.2022 09:35:17	6.2	6.2	6	6.2	6.2	6.2		0	0.2
09.02.2022 09:35:23	6.6	6.6	5.7	6.6	6.6	6.6		0	0.9
09.02.2022 09:35:29	8.3	5.2	4.8	8.3	8.2	6.2		3.1	0.4
09.02.2022 09:35:35	5	5	5	5	5	5		0	0
09.02.2022 09:35:41	8.8	7.3	5	8.8	8.8	8		1.5	2.3
09.02.2022 09:35:47	8.3	7	5.2	8.3	8.3	7.6		1.3	1.8
09.02.2022 09:35:53	6.1	6.1	5.6	6.1	6.1	6.1		0	0.5
09.02.2022 09:35:59	11.4	8.6	6.1	11.4	11.3	9.5		2.8	2.5
09.02.2022 09:36:05	9	7.4	5.6	9	9	8.1		1.6	1.8
09.02.2022 09:36:11	12.1	7	6	12.1	11.7	8.2		5.1	1
09.02.2022 09:36:17	5.4	5.4	5.4	5.4	5.4	5.4		0	0
09.02.2022 09:36:23	8.9	6.1	5.4	8.9	8.9	7.3		2.8	0.7
09.02.2022 09:36:29	5.7	5.7	5.4	5.7	5.7	5.7		0	0.3
09.02.2022 09:36:35	6.7	6.3	5.8	6.7	6.7	6.5		0.4	0.5
09.02.2022 09:36:41	8	6.8	6	8	8	7.4		1.2	0.8
09.02.2022 09:36:47	9.4	6.5	6.1	9.4	9.3	7.8		2.9	0.4
09.02.2022 09:36:53	10	5.8	5.2	10	9.8	6.9		4.2	0.6
09.02.2022 09:36:59	7.8	6.4	5.5	7.8	7.8	7.1		1.4	0.9
09.02.2022 09:37:05	5.8	5.8	5.5	5.8	5.8	5.8		0	0.3
09.02.2022 09:37:11	8.7	8.4	6.3	8.7	8.7	8.5		0.3	2.1
09.02.2022 09:37:17	8.9	6.2	5.5	8.9	8.8	7.1		2.7	0.7
09.02.2022 09:37:23	11.3	8	6.4	11.3	11.2	9.1		3.3	1.6
09.02.2022 09:37:29	6.9	6.9	6.6	6.9	6.9	6.9		0	0.3
09.02.2022 09:37:35	7.2	7.2	6.8	7.2	7.2	7.2		0	0.4
09.02.2022 09:37:41	12	8.8	5.9	12	12	10.2		3.2	2.9
09.02.2022 09:37:47	6.5	6.5	6	6.5	6.5	6.5		0	0.5
09.02.2022 09:37:53	8.8	6.5	5.7	8.8	8.8	7.5		2.3	0.8
09.02.2022 09:37:59	13.3	6.6	5.8	13.3	12.9	8.2		6.7	0.8
09.02.2022 09:38:05	10.1	6.9	6.4	10.1	10	8		3.2	0.5
09.02.2022 09:38:11	8.4	6.4	6	8.4	8.3	7.3		2	0.4
09.02.2022 09:38:17	8.3	7.1	6.1	8.3	8.2	7.6		1.2	1
09.02.2022 09:38:23	10.9	8.7	6.2	10.9	10.9	9.3		2.2	2.5
09.02.2022 09:38:29	10.2	7.9	6.5	10.2	10.1	8.5		2.3	1.4
09.02.2022 09:38:35	8.1	7.6	6.5	8.1	8.1	7.8		0.5	1.1
09.02.2022 09:38:41	5.5	5.5	5.5	5.5	5.5	5.5		0	0
09.02.2022 09:38:47	8.9	6.5	5.9	8.9	8.9	7.6		2.4	0.6
09.02.2022 09:38:53	5.6	5.6	5.4	5.6	5.6	5.6		0	0.2
09.02.2022 09:38:59	5.5	5.5	5.1	5.5	5.5	5.5		0	0.4
09.02.2022 09:39:05	9	7	5.7	9	9	7.9		2	1.3
09.02.2022 09:39:11	4.9	4.9	4.9	4.9	4.9	4.9		0	0
09.02.2022 09:39:17	9.3	6.7	4.9	9.3	9.3	7.9		2.6	1.8
09.02.2022 09:39:23	9	5.9	4.8	9	8.9	6.9		3.1	1.1
09.02.2022 09:39:29	5.7	5.7	5.6	5.7	5.7	5.7		0	0.1
09.02.2022 09:39:35	6.1	5.6	5.1	6.1	6.1	5.9		0.5	0.5
09.02.2022 09:39:41	9.1	7.1	5.8	9.1	9	7.6		2	1.3
09.02.2022 09:39:47	8.2	6.1	5	8.2	8.2	7		2.1	1.1
09.02.2022 09:39:53	9.9	8	5.5	9.9	9.9	8.9		1.9	2.5
09.02.2022 09:39:59	9.8	7.2	5.6	9.8	9.8	8.4		2.6	1.6
09.02.2022 09:40:05	6.2	6.2	5.7	6.2	6.2	6.2		0	0.5
09.02.2022 09:40:11	6.7	6.5	5.3	6.7	6.7	6.6		0.2	1.2
09.02.2022 09:40:17	5.9	5.9	5.7	5.9	5.9	5.9		0	0.2
09.02.2022 09:40:23	9.5	8	6.3	9.5	9.5	8.7		1.5	1.7
09.02.2022 09:40:29	9.2	8.7	5.5	9.2	9.2	8.9		0.5	3.2
09.02.2022 09:40:35	14.1	9.2	5.5	14.1	13.8	10.4		4.9	3.7
09.02.2022 09:40:41	9.9	6.2	5.2	9.9	9.8	7.1		3.7	1
09.02.2022 09:40:47	6.5	5.8	5	6.5	6.5	6.2		0.7	0.8
09.02.2022 09:40:53	6.2	6	4.7	6.2	6.2	6.1		0.2	1.3
09.02.2022 09:40:59	7.6	6.2	5.1	7.6	7.6	6.8		1.4	1.1
09.02.2022 09:41:05	9.8	7.1	5.5	9.8	9.8	8.4		2.7	1.6
09.02.2022 09:41:11	9.5	6.1	5.1	9.5	9.5	7.6		3.4	1
09.02.2022 09:41:17	8.5	7.6	5.6	8.5	8.5	8		0.9	2
09.02.2022 09:41:23	8.4	7	5.3	8.4	8.4	7.7		1.4	1.7
09.02.2022 09:41:29	12.1	8.8	5.9	12.1	12	10.3		3.3	2.9
09.02.2022 09:41:35	10.4	6.8	6.4	10.4	10.3	8.1		3.6	0.4
09.02.2022 09:41:41	18.9	9.6	6.5	18.9	18.1	11.7		9.3	3.1
09.02.2022 09:41:47	10.1	7.1	6.1	10.1	10.1	8.4		3	1
09.02.2022 09:41:53	5.9	5.9	5.7	5.9	5.9	5.9		0	0.2
09.02.2022 09:41:59	19.4	9.4	5.8	19.4	18.9	12.5		10	3.6
09.02.2022 09:42:05	12.5	7.8	5.7	71.7	26.8	9.5		4.7	2.1
09.02.2022 09:42:11	23.3	9.7	6.4	23.3	22.2	12.6		13.6	3.3
09.02.2022 09:42:17	12	6.8	5.7	12	11.9	8.8		5.2	1.1
09.02.2022 09:42:23	9.6	7.4	5.9	9.6	9.6	8.4		2.2	1.5
09.02.2022 09:42:29	11	8.6	5.5	11	11	9.7		2.4	3.1
09.02.2022 09:42:35	11.3	9.7	5.3	11.3	11.3	10.4		1.6	4.4
09.02.2022 09:42:41	11.9	7.1	5.3	11.9	11.8	8.9		4.8	1.8
09.02.2022 09:42:47	8.6	6.6	5	8.6	8.6	7.5		2	1.6
09.02.2022 09:42:53	10.6	5.6	5.2	10.6	10.3	6.8		5	0.4
09.02.2022 09:42:59	10.8	7.6	5.1	10.8	10.7	8.7		3.2	2.5
09.02.2022 09:43:05	9.4	7.2	5.1	9.4	9.4	8.2		2.2	2.1
09.02.2022 09:43:11	11.8	6.9	5.7	11.8	11.7	8.8		4.9	1.2
09.02.2022 09:43:17	12.4	6	5.3	12.4	12	7.4		6.4	0.7
09.02.2022 09:43:23	5.2	5.2	5.1	5.2	5.2	5.2		0	0.1
09.02.2022 09:43:29	15.1	8.2	5.6	15.1	14.9	10.5		6.9	2.6
09.02.2022 09:43:35	10	5.8	4.9	10	9.9	7.3		4.2	0.9
09.02.2022 09:43:41	5.4	5.4	5.1	5.4	5.4	5.4		0	0.3
09.02.2022 09:43:47	7.5	5.7	4.8	7.5	7.5	6.2		1.8	0.9
09.02.2022 09:43:53	11.9	6.6	5.2	11.9	11.6	7.6		5.3	1.4
09.02.2022 09:43:59	13.3	6.6	5.3	13.3	13.1	8.9		6.7	1.3
09.02.2022 09:44:05	12.9	6.8	5.6	12.9	12.8	9.2		6.1	1.2
09.02.2022 09:44:11	14.4	8.3	5.7	14.4	14.2	10.3		6.1	2.6
09.02.2022 09:44:17	12.6	8	5.6	12.6	12.5	9.4		4.6	2.4
09.02.2022 09:44:23	11.7	7.5	6.1	11.7	11.4	8.3		4.2	1.4
09.02.2022 09:44:29	12	6.7	5.5	12	11.9	8.7		5.3	1.2
09.02.2022 09:44:35	9.5	5.9	5.6	9.5	9.4	7.5		3.6	0.3
09.02.2022 09:44:41	10.8	8.5	6.2	10.8	10.8	9.5		2.3	2.3
09.02.2022 09:44:47	8.4	7.6	5.7	8.4	8.4	8		0.8	1.9
09.02.2022 09:44:53	8.4	6.5	5.3	8.4	8.4	7.3		1.9	1.2
09.02.2022 09:44:59	13.3	6.9	5.8	13.3	12.5	8		6.4	1.1
09.02.2022 09:45:05	9.8	8.2	5.6	9.8	9.8	8.9		1.6	2.6
09.02.2022 09:45:11	11.9	8.9	6	11.9	11.9	10.2		3	2.9
09.02.2022 09:45:17	7.4	5.4	4.9	7.4	7.4	6.3		2	0.5
09.02.2022 09:45:23	8.4	7.2	5.5	8.4	8.4	7.8		1.2	1.7
09.02.2022 09:45:29	9.7	7.9	5.7	9.7	9.7	8.7		1.8	2.2
09.02.2022 09:45:35	10.9	8.2	5.7	10.9	10.9	9.4		2.7	2.5
09.02.2022 09:45:41	6.2	6.2	5.9	6.2	6.2	6.2		0	0.3
09.02.2022 09:45:47	18.8	8.6	5.8	19.1	17.1	10		10.2	2.8
09.02.2022 09:45:53	5.4	5.4	5.2	5.4	5.4	5.4		0	0.2
09.02.2022 09:45:59	14.4	6.9	5.9	14.4	14.2	9.2		7.5	1
09.02.2022 09:46:05	8.5	7.8	5.6	8.5	8.5	8.1		0.7	2.2
09.02.2022 09:46:11	10.5	9.1	5.8	10.5	10.5	9.7		1.4	3.3
09.02.2022 09:46:17	10.2	7.7	6.1	10.2	10.2	8.9		2.5	1.6
09.02.2022 09:46:23	10.8	6.4	5.6	10.8	10.7	8		4.4	0.8
09.02.2022 09:46:29	10.9	6.2	5.9	10.9	10.8	7.6		4.7	0.3
09.02.2022 09:46:35	9.5	8.3	6.1	9.5	9.5	8.8		1.2	2.2
09.02.2022 09:46:41	7.8	7	5.5	7.8	7.8	7.4		0.8	1.5
09.02.2022 09:46:47	11.4	7.1	5.3	11.4	11.3	8.6		4.3	1.8
09.02.2022 09:46:53	9.9	6.7	5.3	9.9	9.9	7.8		3.2	1.4
09.02.2022 09:46:59	8.9	7	4.9	8.9	8.9	7.9		1.9	2.1
09.02.2022 09:47:05	10.5	4.8	4.7	10.5	10.4	6.6		5.7	0.1
09.02.2022 09:47:11	9.1	7.2	5.9	9.1	9.1	8		1.9	1.3
09.02.2022 09:47:17	10.1	7.7	5.6	10.1	10.1	8.8		2.4	2.1
09.02.2022 09:47:23	8.4	6.3	5.6	8.4	8.4	7.3		2.1	0.7
09.02.2022 09:47:29	13.6	7	5.6	13.6	13.2	8.6		6.6	1.4
09.02.2022 09:47:35	8.8	6.2	5.6	8.8	8.8	7		2.6	0.6
09.02.2022 09:47:41	5.6	5.6	5.3	5.6	5.6	5.6		0	0.3
09.02.2022 09:47:47	11.7	6.7	5.3	11.7	11.5	8.2		5	1.4
09.02.2022 09:47:53	8.9	7.3	5	8.9	8.9	8		1.6	2.3
09.02.2022 09:47:59	9.9	7	5.2	9.9	9.8	7.9		2.9	1.8
09.02.2022 09:48:05	7.3	6.8	5	7.3	7.3	7		0.5	1.8
09.02.2022 09:48:11	4.5	4.5	4.3	4.5	4.5	4.5		0	0.2
09.02.2022 09:48:17	11.7	7	5.2	11.7	11.6	8.4		4.7	1.8
09.02.2022 09:48:23	10.1	8.3	5.7	10.1	10	9.1		1.8	2.6
09.02.2022 09:48:29	7.5	6.3	5.3	7.5	7.5	6.8		1.2	1
09.02.2022 09:48:35	12.3	6.3	5.2	12.3	12.1	7.9		6	1.1
09.02.2022 09:48:41	11.5	6.2	5	11.5	11.1	7.6		5.3	1.2
09.02.2022 09:48:47	9.1	7.2	5.5	9.1	9	8		1.9	1.7
09.02.2022 09:48:53	15.4	9.5	6.4	15.4	15	10.8		5.9	3.1
09.02.2022 09:48:59	8.8	6.4	5.7	8.8	8.8	7.5		2.4	0.7
09.02.2022 09:49:05	5.7	5.7	5.6	5.7	5.7	5.7		0	0.1
09.02.2022 09:49:11	9.7	6.3	5.2	9.7	9.7	7.8		3.4	1.1
09.02.2022 09:49:17	6.7	5.9	5.1	6.7	6.7	6.3		0.8	0.8
09.02.2022 09:49:23	10.6	6.4	5.4	10.6	10.5	7.9		4.2	1
09.02.2022 09:49:29	11.7	7.7	5.6	11.7	11.6	9.1		4	2.1
09.02.2022 09:49:35	18.4	9.7	5.7	18.4	17.5	11.5		8.7	4
09.02.2022 09:49:41	11.3	8.5	5.7	11.3	11.3	9.8		2.8	2.8
09.02.2022 09:49:47	10.4	7.4	5.2	10.4	10.4	8.8		3	2.2
09.02.2022 09:49:53	5.7	5.7	5.4	5.7	5.7	5.7		0	0.3
09.02.2022 09:49:59	9.8	6.3	5.5	9.8	9.8	7.5		3.5	0.8
09.02.2022 09:50:05	14.9	8.3	5.7	14.9	14.6	10.1		6.6	2.6
09.02.2022 09:50:11	12	7.5	5.6	12	11.7	8.5		4.5	1.9
09.02.2022 09:50:17	11.6	8.5	5.4	11.6	11.6	9.5		3.1	3.1
09.02.2022 09:50:23	12.5	7.2	5.3	12.5	12.4	9.3		5.3	1.9
09.02.2022 09:50:29	10	6.2	5.2	10	9.9	7.5		3.8	1
09.02.2022 09:50:35	8.4	5.7	5	8.4	8.4	6.9		2.7	0.7
09.02.2022 09:50:41	10.6	8.1	5.5	10.6	10.5	8.9		2.5	2.6
09.02.2022 09:50:47	9.1	7.2	5.8	9.1	9.1	7.7		1.9	1.4
09.02.2022 09:50:53	8.9	5.4	5.2	8.9	8.9	6.9		3.5	0.2
09.02.2022 09:50:59	9	6.7	5.1	9	8.9	7.3		2.3	1.6
09.02.2022 09:51:05	7.1	6.2	4.8	7.1	7.1	6.6		0.9	1.4
09.02.2022 09:51:11	10.4	8.3	5.8	10.4	10.3	8.8		2.1	2.5
09.02.2022 09:51:17	9.4	6.7	4.9	9.4	9.4	7.9		2.7	1.8
09.02.2022 09:51:23	9.3	6.6	5.2	9.3	9.3	7.4		2.7	1.4
09.02.2022 09:51:29	8	6.2	4.9	8	8	7.1		1.8	1.3
09.02.2022 09:51:35	5.1	5.1	4.7	5.1	5.1	5.1		0	0.4

## Sheet: 2.autopsy (without mask)
date & time	PM10 [ug/m3]	PM2,5 [ug/m3]	PM1 [ug/m3]	Inhalable [ug/m3]	Thoracic [ug/m3]	Alveolic [ug/m3]		PMcoarse	1-2.5µm
09.02.2022 11:00:54	24.2	18.1	12.9	24.2	24.1	20.5		6.1	5.2						PM10 [ug/m3]	PM2,5 [ug/m3]	PM1 [ug/m3]
09.02.2022 11:01:00	30.8	17.5	12.2	30.8	30.6	22.7		13.3	5.3				Background	Hintergrund	12.908	9.36	7.558
09.02.2022 11:01:06	30.6	18.2	13.4	30.6	29.4	20.6		12.4	4.8				sawing	Sägen	23.7904	12.3452	7.75342
09.02.2022 11:01:12	30.3	20.1	12.8	30.3	30	23.2		10.2	7.3
09.02.2022 11:01:18	48	20.7	13.1	48	46.3	27.6		27.3	7.6
09.02.2022 11:01:24	30.7	18	11.9	30.7	30.2	22.2		12.7	6.1
09.02.2022 11:02:30	33.3	20.2	12.3	33.3	32.9	25		13.1	7.9
09.02.2022 11:02:36	36.5	19.3	12.6	36.5	35.5	24.5		17.2	6.7
09.02.2022 11:02:42	29.3	17.5	11.4	67.1	36.6	21.4		11.8	6.1
09.02.2022 11:02:48	34.7	19.5	12.6	34.7	33.8	23.5		15.2	6.9
09.02.2022 11:02:54	25	13.2	9.5	25	24.8	17.8		11.8	3.7
09.02.2022 11:03:00	31.4	17	12.3	31.4	30.2	20.3		14.4	4.7
09.02.2022 11:03:06	24.1	15.3	11.1	24.1	23.9	18.2		8.8	4.2
09.02.2022 11:03:12	33.4	15.6	10.1	33.4	32.7	21		17.8	5.5
09.02.2022 11:03:18	18	12.3	7.6	18	17.7	13.9		5.7	4.7
09.02.2022 11:03:24	17.1	11.2	8.8	17.1	16.7	12.5		5.9	2.4
09.02.2022 11:03:30	24	13.4	9.7	24	23.2	16.4		10.6	3.7
09.02.2022 11:03:36	28.4	14.8	10.7	28.4	28.1	19.5		13.6	4.1
09.02.2022 11:03:42	25.6	14.6	9.1	25.6	24.7	17.8		11	5.5
09.02.2022 11:03:48	24.5	14.1	10.9	24.5	24.2	17.3		10.4	3.2
09.02.2022 11:03:54	42	15.3	12	42.3	39.4	21.3		26.7	3.3
09.02.2022 11:04:00	31.5	15.8	11.4	31.5	30.1	19.1		15.7	4.4
09.02.2022 11:04:06	21.1	14.1	9.7	21.1	21	16.9		7	4.4
09.02.2022 11:04:12	15.1	10.3	7.5	15.1	15	12.1		4.8	2.8
09.02.2022 11:04:18	11.5	9.8	7.8	11.5	11.5	10.6		1.7	2
09.02.2022 11:04:24	20.9	13.4	9.9	20.9	20.7	16		7.5	3.5
09.02.2022 11:04:30	25.7	14.7	10.6	25.7	25.4	18.5		11	4.1
09.02.2022 11:04:36	18.5	14.7	10	18.5	18.4	16.4		3.8	4.7
09.02.2022 11:04:42	20.2	11.9	8.7	20.2	20	14.5		8.3	3.2
09.02.2022 11:04:48	15.2	9	7.7	15.2	14.8	10.4		6.2	1.3
09.02.2022 11:04:54	27.1	14.6	9.5	27.1	26.9	19.5		12.5	5.1
09.02.2022 11:05:00	29.6	20.6	12	29.6	29.5	24.3		9	8.6
09.02.2022 11:05:06	17.9	13.9	11.1	17.9	17.9	15.7		4	2.8
09.02.2022 11:05:12	14.4	11.3	7.8	14.4	14.4	12.7		3.1	3.5
09.02.2022 11:05:18	35.6	20.5	11.3	35.6	35.4	26.5		15.1	9.2
09.02.2022 11:05:24	22.8	10.4	8.2	23.1	21.1	13.1		12.4	2.2
09.02.2022 11:05:30	20.4	11.8	9	20.4	20.2	14.9		8.6	2.8
09.02.2022 11:05:36	16.7	12.7	7.7	16.7	16.7	14.5		4	5
09.02.2022 11:05:42	20.9	16	11.5	20.9	20.8	17.8		4.9	4.5
09.02.2022 11:05:48	21.9	12.1	9.2	21.9	21.5	15.5		9.8	2.9
09.02.2022 11:05:54	10.9	10.9	9.5	10.9	10.9	10.9		0	1.4
09.02.2022 11:06:00	19.1	12.1	9.4	19.1	18.7	14.2		7	2.7
09.02.2022 11:06:06	16.6	12.8	8.6	16.6	16.5	14.5		3.8	4.2
09.02.2022 11:06:12	14.4	12.2	8.7	14.4	14.4	13.2		2.2	3.5
09.02.2022 11:06:18	23.1	14	9.8	23.1	23	17.3		9.1	4.2
09.02.2022 11:06:24	21.9	14.4	9.6	21.9	21.7	17		7.5	4.8
09.02.2022 11:06:30	24.9	14.9	8.6	24.9	24.4	17.6		10	6.3
09.02.2022 11:06:36	31.3	17.7	10.5	31.3	30.3	20.9		13.6	7.2
09.02.2022 11:06:42	21	11.7	8	21	20.8	14.8		9.3	3.7
09.02.2022 11:06:48	17.7	12.3	7.4	17.7	17.7	14.7		5.4	4.9
09.02.2022 11:06:54	26.8	13.4	9.6	26.8	26.2	17.3		13.4	3.8
09.02.2022 11:07:00	23.6	14	9.9	23.6	23.3	17.2		9.6	4.1
09.02.2022 11:07:06	23.8	16.2	10.6	23.8	23.7	19.2		7.6	5.6
09.02.2022 11:07:12	26.7	17.2	10.8	26.7	26.4	20.5		9.5	6.4
09.02.2022 11:07:18	23.6	15.7	10.4	23.6	23.5	18.6		7.9	5.3
09.02.2022 11:07:24	26.8	15.5	9.4	26.8	26.3	18.8		11.3	6.1
09.02.2022 11:07:30	25.7	14.4	10.1	25.7	25.5	18.4		11.3	4.3
09.02.2022 11:07:36	23.7	13.4	10.8	23.7	23.5	16.9		10.3	2.6
09.02.2022 11:07:42	21.9	14.8	9.8	21.9	21.7	17.6		7.1	5
09.02.2022 11:07:48	24.5	13.8	10.1	24.5	24	16.9		10.7	3.7
09.02.2022 11:07:54	29.1	13.5	10.8	29.4	27.3	17.3		15.6	2.7
09.02.2022 11:08:00	38.1	15.8	10.5	43.2	36.8	20.5		22.3	5.3
09.02.2022 11:08:06	22.3	16.8	11.3	22.3	22.3	19.3		5.5	5.5
09.02.2022 11:08:12	11.9	11.9	10.4	11.9	11.9	11.9		0	1.5
09.02.2022 11:08:18	28.9	14.4	11.7	28.9	28.6	19.8		14.5	2.7
09.02.2022 11:08:24	25.4	14.1	11	25.4	25	17.7		11.3	3.1
09.02.2022 11:08:30	18	10.2	8.4	18	17.9	13		7.8	1.8
09.02.2022 11:08:36	18.6	12.9	10.7	18.6	18.5	14.7		5.7	2.2
09.02.2022 11:08:42	23.9	13	8.8	23.9	23.7	16.8		10.9	4.2
09.02.2022 11:08:48	29.2	16.4	11.1	29.2	28.9	21		12.8	5.3
09.02.2022 11:08:54	23.2	14.9	10.6	23.2	23.1	18.2		8.3	4.3
09.02.2022 11:09:00	17.2	12.4	10.3	17.2	17.1	14.1		4.8	2.1
09.02.2022 11:09:06	23.6	13.6	10.2	23.6	22.7	15.9		10	3.4
09.02.2022 11:09:12	30.2	14.7	10.3	35.2	29.2	17.3		15.5	4.4
09.02.2022 11:09:18	21.1	14.7	11.6	21.1	21.1	17.6		6.4	3.1
09.02.2022 11:09:24	26.1	14.6	11.2	26.1	25.9	19		11.5	3.4
09.02.2022 11:09:30	24.8	13.7	11.5	24.8	24.3	17		11.1	2.2
09.02.2022 11:09:36	24.8	16.1	11.6	24.8	24.7	19.6		8.7	4.5
09.02.2022 11:09:42	22.5	18.2	11.5	22.5	22.5	20.1		4.3	6.7
09.02.2022 11:09:48	22.9	15.5	10.9	22.9	22.5	17.8		7.4	4.6
09.02.2022 11:09:54	22.9	16.7	10.9	22.9	22.9	19.5		6.2	5.8
09.02.2022 11:10:00	35	18.4	11.6	40	34	21.8		16.6	6.8
09.02.2022 11:10:06	23.1	16.3	11.6	23.1	23	19		6.8	4.7
09.02.2022 11:10:12	22.6	14.3	11.2	22.6	22.4	17.3		8.3	3.1
09.02.2022 11:10:18	25.5	16	11.1	25.5	25.3	19.2		9.5	4.9
09.02.2022 11:10:24	23.8	15.6	11.6	81.8	30.6	18.9		8.2	4
09.02.2022 11:10:30	23.2	15.8	10.9	23.2	23	18.4		7.4	4.9
09.02.2022 11:10:36	24.8	15	10.8	24.8	24.7	19.1		9.8	4.2
09.02.2022 11:10:42	21	14.9	10.4	21	20.9	17.3		6.1	4.5
09.02.2022 11:10:48	33.5	10.3	10	43.5	31.7	13.4		23.2	0.3
09.02.2022 11:10:54	19.5	15.1	9.7	19.5	19.5	17.1		4.4	5.4
09.02.2022 11:11:00	27.9	16	10.4	27.9	27.6	19.8		11.9	5.6
09.02.2022 11:11:06	34.8	14.9	9.8	39.8	33.8	19.8		19.9	5.1
09.02.2022 11:11:12	17.8	15.3	10.9	17.8	17.8	16.4		2.5	4.4
09.02.2022 11:11:18	23.6	10.7	10.3	24	21.6	12.4		12.9	0.4
09.02.2022 11:11:24	24.3	13.4	10.6	24.3	24.1	17.6		10.9	2.8
09.02.2022 11:11:30	38.2	14.3	10.9	38.2	37.4	21.5		23.9	3.4
09.02.2022 11:11:36	15.1	8.7	7.5	15.1	14.9	10.9		6.4	1.2
09.02.2022 11:11:42	22	12.5	8.8	22.4	20.4	14		9.5	3.7
09.02.2022 11:11:48	19.5	13.9	9.8	19.5	19.4	16.1		5.6	4.1
09.02.2022 11:11:54	26.6	13.9	9.4	48.3	32.1	16.3		12.7	4.5
09.02.2022 11:12:00	27.4	13.6	9.4	268.3	36.5	17.3		13.8	4.2
09.02.2022 11:12:06	19.1	10.9	7.7	19.1	18.9	13.8		8.2	3.2
09.02.2022 11:12:12	24.7	12.3	8.4	24.7	23.8	16.1		12.4	3.9
09.02.2022 11:12:18	15.6	14	10.3	15.6	15.6	14.7		1.6	3.7
09.02.2022 11:12:24	18.8	11.2	9.1	18.8	18.6	13.9		7.6	2.1
09.02.2022 11:12:30	20	11.7	8	20	19.2	13.7		8.3	3.7
09.02.2022 11:12:36	19.9	10.4	8.6	202.8	22.9	14.6		9.5	1.8
09.02.2022 11:12:42	22.7	10.5	8.7	23	20.9	12.8		12.2	1.8
09.02.2022 11:12:48	17.1	12.1	9.5	17.1	17	14.3		5	2.6
09.02.2022 11:12:54	26.1	12.5	9.6	26.1	25.6	16.9		13.6	2.9
09.02.2022 11:13:00	41.2	18.4	11.1	46.2	39.3	22.8		22.8	7.3
09.02.2022 11:13:06	22.9	12.5	10.8	22.9	22.7	16.4		10.4	1.7
09.02.2022 11:13:12	17	10	8.4	17	16.6	11.7		7	1.6
09.02.2022 11:13:18	15	10.7	7.9	15	15	12.7		4.3	2.8
09.02.2022 11:13:24	17.1	11.8	8.3	17.1	17	13.9		5.3	3.5
09.02.2022 11:13:30	13.5	11.3	8	13.5	13.5	12.3		2.2	3.3
09.02.2022 11:13:36	20.2	11.3	8.6	20.2	19.8	14.3		8.9	2.7
09.02.2022 11:13:42	20.9	12.8	8.2	20.9	20.8	16		8.1	4.6
09.02.2022 11:13:48	13.2	8	7	13.2	13.1	10.3		5.2	1
09.02.2022 11:13:54	13.3	10.8	7.7	35	20	11.5		2.5	3.1
09.02.2022 11:14:00	13	8.9	7.6	34.7	19.6	10.3		4.1	1.3
09.02.2022 11:14:06	16.4	10.8	8.5	16.4	16.3	13		5.6	2.3
09.02.2022 11:14:12	22.5	10.3	8.6	22.5	22.2	14.3		12.2	1.7
09.02.2022 11:14:18	30.5	17.5	10.2	30.5	30.3	22.3		13	7.3
09.02.2022 11:14:24	33.4	19.9	10.3	33.4	33.1	24.4		13.5	9.6
09.02.2022 11:14:30	36.1	14.7	10.9	36.1	35	20.5		21.4	3.8
09.02.2022 11:14:36	30.9	16.7	10.9	30.9	30.7	22		14.2	5.8
09.02.2022 11:14:42	28.7	17.5	11.1	28.7	28.5	21.5		11.2	6.4
09.02.2022 11:14:48	37.3	16.2	10.8	37.3	36.6	23.2		21.1	5.4
09.02.2022 11:14:54	29.1	19.1	11.1	29.1	28.7	22.2		10	8
09.02.2022 11:15:00	38	15.4	10.3	43	37	21.9		22.6	5.1
09.02.2022 11:15:06	25.8	15.6	11.2	25.8	25.6	19.5		10.2	4.4
09.02.2022 11:15:12	34.1	17.8	12.1	34.1	33.5	22.7		16.3	5.7
09.02.2022 11:15:18	27	14.5	10.6	27	26.7	19		12.5	3.9
09.02.2022 11:15:24	28.5	18	11.1	28.5	28.4	22.4		10.5	6.9
09.02.2022 11:15:30	24.8	15.4	10.4	24.8	24.6	19.3		9.4	5
09.02.2022 11:15:36	20.1	14.3	11.1	20.1	20.1	17		5.8	3.2
09.02.2022 11:15:42	37.1	20.6	10.9	58.8	43.2	25.7		16.5	9.7
09.02.2022 11:15:48	23.4	17.9	11.6	23.4	23.4	20.4		5.5	6.3
09.02.2022 11:15:54	20	12.7	10.1	20	20	16		7.3	2.6
09.02.2022 11:16:00	25.3	14.5	10.5	25.3	24.4	17.3		10.8	4
09.02.2022 11:16:06	26.6	14.8	10.8	26.6	26.4	19.4		11.8	4
09.02.2022 11:16:12	23.5	17.3	11	23.5	23.5	20.1		6.2	6.3
09.02.2022 11:16:18	25	16.8	10.6	25	25	20.6		8.2	6.2
09.02.2022 11:16:24	30.2	17.8	11	30.2	30	22.3		12.4	6.8
09.02.2022 11:16:30	29.5	17.5	10.5	51.2	35.9	21.7		12	7
09.02.2022 11:16:36	26.3	16.2	10.8	26.3	26.1	20		10.1	5.4
09.02.2022 11:16:42	27.1	21.6	11	27.1	27.1	24.1		5.5	10.6
09.02.2022 11:16:48	33.9	18	11.4	33.9	33.3	23		15.9	6.6
09.02.2022 11:16:54	34.3	17.5	11	39.3	33.3	21.4		16.8	6.5
09.02.2022 11:17:00	31.1	16.6	11.3	31.1	30.9	22.4		14.5	5.3
09.02.2022 11:17:06	17.9	10.2	7.7	17.9	17.8	13.3		7.7	2.5
09.02.2022 11:17:12	31.7	12.6	8.8	31.7	29.9	16.5		19.1	3.8
09.02.2022 11:17:18	24.4	13.9	8.4	24.4	24.2	18.2		10.5	5.5
09.02.2022 11:17:24	27.1	11.8	8.8	27.5	25.4	15.6		15.3	3
09.02.2022 11:17:30	19	11.9	8.5	19	18.9	14.7		7.1	3.4
09.02.2022 11:17:36	26.8	14.4	8.3	26.8	26.6	18.9		12.4	6.1
09.02.2022 11:17:42	19.7	11.4	8.1	19.7	19.6	14.8		8.3	3.3
09.02.2022 11:17:48	26.6	14.2	9.5	26.6	26.2	18.4		12.4	4.7
09.02.2022 11:17:54	20.9	13.9	10.3	42.7	27.5	16.2		7	3.6
09.02.2022 11:18:00	18.3	12.1	10.4	18.3	18.2	14.2		6.2	1.7
09.02.2022 11:18:06	26.7	18.2	11.4	26.7	26.5	21.2		8.5	6.8
09.02.2022 11:18:12	27.6	11.3	9.5	32.6	26.7	15.3		16.3	1.8
09.02.2022 11:18:18	22.9	14.1	8.7	44.6	29.4	17.2		8.8	5.4
09.02.2022 11:18:24	21.2	12.5	8.4	21.2	20.9	15.4		8.7	4.1
09.02.2022 11:18:30	19.2	11.4	9.3	19.2	19.1	14.1		7.8	2.1
09.02.2022 11:18:36	19.8	11.8	8.8	19.8	19.6	14.7		8	3
09.02.2022 11:18:42	19.7	14.9	9.3	19.7	19.6	16.7		4.8	5.6
09.02.2022 11:18:48	28.6	12.9	9	33.6	27.6	16		15.7	3.9
09.02.2022 11:18:54	25	12.9	8.6	83.3	30.3	15.6		12.1	4.3
09.02.2022 11:19:00	17.8	11.3	8.3	17.8	17.7	13.5		6.5	3
09.02.2022 11:19:06	15.5	12.8	7.7	15.5	15.5	14		2.7	5.1
09.02.2022 11:19:12	21.6	16.8	9.8	21.6	21.6	18.9		4.8	7
09.02.2022 11:19:18	21.1	13.3	9.4	21.1	20.9	16		7.8	3.9
09.02.2022 11:19:24	19.4	15	9.4	19.4	19.4	16.9		4.4	5.6
09.02.2022 11:19:30	32.7	14.3	10.4	37.7	31	17.2		18.4	3.9
09.02.2022 11:19:36	29	12.8	9.9	51.1	33.9	16.1		16.2	2.9
09.02.2022 11:19:42	22.4	12.7	10.1	22.4	22	16		9.7	2.6
09.02.2022 11:19:48	22.3	15.1	10.7	22.3	22	17.3		7.2	4.4
09.02.2022 11:19:54	26.2	12.9	10.2	26.2	25.8	17.5		13.3	2.7
09.02.2022 11:20:00	29.7	15.7	10.2	30	27.9	18.9		14	5.5
09.02.2022 11:20:06	18.7	14.2	10.7	18.7	18.6	16.3		4.5	3.5
09.02.2022 11:20:12	21.4	14.3	10.2	21.4	21.2	16.8		7.1	4.1
09.02.2022 11:20:18	23.3	13.9	10.6	45	29.8	17.3		9.4	3.3
09.02.2022 11:20:24	23.8	14.2	10.6	23.8	23.5	17.4		9.6	3.6
09.02.2022 11:20:30	26.8	15.5	10.3	48.5	33.2	18.6		11.3	5.2
09.02.2022 11:20:36	27.7	14.2	10.1	27.7	26.6	17.4		13.5	4.1
09.02.2022 11:20:42	21.7	13.7	10.4	21.7	21.5	16.6		8	3.3
09.02.2022 11:20:48	20.6	13.8	10.8	20.6	20.6	16.9		6.8	3
09.02.2022 11:20:54	20.9	14.6	11	20.9	20.9	17.4		6.3	3.6
09.02.2022 11:21:00	24.4	12.7	10.8	24.4	23.9	16.1		11.7	1.9
09.02.2022 11:21:06	31.1	14.1	10.6	31.1	30.2	18.6		17	3.5
09.02.2022 11:21:12	19.6	14.9	10.8	19.6	19.5	16.7		4.7	4.1
09.02.2022 11:21:18	20.6	13.4	10.2	20.6	20.6	16.6		7.2	3.2
09.02.2022 11:21:24	29.9	15	10.3	30.3	27.9	17.9		14.9	4.7
09.02.2022 11:21:30	16.2	12.3	10.4	16.2	16.1	13.7		3.9	1.9
09.02.2022 11:21:36	31.4	11	9.8	41.4	29.6	13.2		20.4	1.2
09.02.2022 11:21:42	31.2	12.1	9.8	36.5	28.6	14.3		19.1	2.3
09.02.2022 11:21:48	19	13.7	10.4	19	19	16.1		5.3	3.3
09.02.2022 11:21:54	20.7	12.1	9.9	20.7	20.6	15.6		8.6	2.2
09.02.2022 11:22:00	26.1	15.9	10	26.1	26	20.1		10.2	5.9
09.02.2022 11:22:06	19.5	13	10.1	19.5	19.4	15.5		6.5	2.9
09.02.2022 11:22:12	23.6	16.5	10.5	23.6	23.5	19.3		7.1	6
09.02.2022 11:22:18	18.9	13.5	9.8	18.9	18.8	15.9		5.4	3.7
09.02.2022 11:22:24	21.1	14.9	9.8	21.1	21	17.3		6.2	5.1
09.02.2022 11:22:30	17.7	11.5	9.4	17.7	17.5	13.6		6.2	2.1
09.02.2022 11:22:36	19	11.2	8.1	19	18.8	14		7.8	3.1
09.02.2022 11:22:42	18.3	13.1	9	18.3	18.2	15.1		5.2	4.1
09.02.2022 11:22:48	16.3	13.8	9.2	16.3	16.3	14.9		2.5	4.6
09.02.2022 11:22:54	15	9.8	7.9	15	14.7	11.1		5.2	1.9
09.02.2022 11:23:00	16.9	12.6	9.6	16.9	16.8	14.2		4.3	3
09.02.2022 11:23:06	18.6	12.1	9.2	18.6	18.5	14.6		6.5	2.9
09.02.2022 11:23:12	12.9	8.9	8.3	12.9	12.9	10.7		4	0.6
09.02.2022 11:23:18	16.3	11.2	7.9	16.3	16.2	13.1		5.1	3.3
09.02.2022 11:23:24	13.7	11	7.7	13.7	13.7	12.2		2.7	3.3
09.02.2022 11:23:30	14.7	8.9	8.3	14.7	14.5	10.7		5.8	0.6
09.02.2022 11:23:36	14.9	9.9	7.3	14.9	14.9	12.1		5	2.6
09.02.2022 11:23:42	10.5	8.1	6.7	106.2	25.1	9.2		2.4	1.4
09.02.2022 11:23:48	10.5	9.3	6.7	48.3	18.3	9.9		1.2	2.6
09.02.2022 11:23:54	10.6	9.2	7.3	10.6	10.6	9.8		1.4	1.9
09.02.2022 11:24:00	11.4	7.9	6.5	11.4	11.3	9.1		3.5	1.4
09.02.2022 11:24:06	17.2	9.9	7.2	17.2	16.8	11.8		7.3	2.7
09.02.2022 11:24:12	18.3	9.2	7.9	18.3	17.6	11.2		9.1	1.3
09.02.2022 11:24:18	13.6	9.7	8.3	13.6	13.5	11.1		3.9	1.4
09.02.2022 11:24:24	13.2	8.8	7.8	13.2	13.1	10.3		4.4	1
09.02.2022 11:24:30	10.7	9.8	7.9	10.7	10.7	10.2		0.9	1.9
09.02.2022 11:24:36	15.6	11.6	7.9	15.6	15.6	13.3		4	3.7
09.02.2022 11:24:42	12.2	10.9	8.1	12.2	12.2	11.5		1.3	2.8
09.02.2022 11:24:48	14.7	11	8.4	14.7	14.7	12.3		3.7	2.6
09.02.2022 11:24:54	15	12	8.5	15	15	13.4		3	3.5
09.02.2022 11:25:00	19.4	9.2	8.5	19.8	17.7	10.7		10.2	0.7
09.02.2022 11:25:06	23.7	12.8	8.8	23.7	22.8	15.6		10.9	4
09.02.2022 11:25:12	18.2	11.9	8.7	18.2	18.1	14		6.3	3.2
09.02.2022 11:25:18	15.4	12.9	9.3	15.4	15.4	14		2.5	3.6
09.02.2022 11:25:24	15.6	12.5	8.9	15.6	15.5	13.9		3.1	3.6
09.02.2022 11:25:30	14.9	10.8	9.5	14.9	14.8	12.3		4.1	1.3
09.02.2022 11:25:36	17.1	11.7	9.1	17.1	17	14.1		5.4	2.6
09.02.2022 11:25:42	12.9	11.1	9	12.9	12.9	11.9		1.8	2.1
09.02.2022 11:25:48	9.6	9.6	9	9.6	9.6	9.6		0	0.6
09.02.2022 11:25:54	13.5	10.7	9	13.5	13.5	12		2.8	1.7
09.02.2022 11:26:00	18.1	11.2	8.6	18.1	17.9	13.5		6.9	2.6
09.02.2022 11:26:06	23.5	11.2	8.6	23.9	21.5	12.9		12.3	2.6
09.02.2022 11:26:12	8.9	8.9	8.5	8.9	8.9	8.9		0	0.4
09.02.2022 11:26:18	17.8	10.3	8.4	301.6	26.4	12.5		7.5	1.9
09.02.2022 11:26:24	8.6	8.6	8.6	8.6	8.6	8.6		0	0
09.02.2022 11:26:30	15.7	10.1	8.3	15.7	15.6	12.2		5.6	1.8
09.02.2022 11:26:36	14	12	8.1	14	14	12.9		2	3.9
09.02.2022 11:26:42	21.7	12.2	8.2	22	19.9	13.3		9.5	4
09.02.2022 11:26:48	12.3	10.6	8.7	12.3	12.3	11.4		1.7	1.9
09.02.2022 11:26:54	11.4	10.8	8.8	11.4	11.4	11.1		0.6	2
09.02.2022 11:27:00	16.1	12.6	8.7	16.1	16.1	14.2		3.5	3.9
09.02.2022 11:27:06	15.4	11.5	7.8	15.4	15.4	13		3.9	3.7
09.02.2022 11:27:12	18.1	10.4	8.1	18.1	17.2	12.1		7.7	2.3
09.02.2022 11:27:18	18.4	9.6	8.9	18.4	18.2	12.4		8.8	0.7
09.02.2022 11:27:24	11.4	9.7	8.4	11.4	11.4	10.5		1.7	1.3
09.02.2022 11:27:30	16.7	10.9	8.7	16.7	16.6	13.1		5.8	2.2
09.02.2022 11:27:36	16.3	14.1	8.9	16.3	16.3	15.1		2.2	5.2
09.02.2022 11:27:42	8.4	8.4	7.9	8.4	8.4	8.4		0	0.5
09.02.2022 11:27:48	19.5	11.4	7.9	19.5	19.1	13.6		8.1	3.5
09.02.2022 11:27:54	9	9	8.2	9	9	9		0	0.8
09.02.2022 11:28:00	14.9	10.9	8.5	14.9	14.8	12.3		4	2.4
09.02.2022 11:28:06	17.4	10.1	8.3	17.4	16.6	11.6		7.3	1.8
09.02.2022 11:28:12	20.7	10.4	8.9	20.7	19.8	12.5		10.3	1.5
09.02.2022 11:28:18	13.2	10.2	8.8	13.2	13.1	11.2		3	1.4
09.02.2022 11:28:24	8.4	8.4	8.1	8.4	8.4	8.4		0	0.3
09.02.2022 11:28:30	13.2	10.5	8.2	13.2	13.1	11.4		2.7	2.3
09.02.2022 11:28:36	12.9	10.7	7.9	12.9	12.9	11.7		2.2	2.8
09.02.2022 11:28:42	8.4	8.4	8.2	8.4	8.4	8.4		0	0.2
09.02.2022 11:28:48	13.6	9.7	7.9	13.6	13.3	10.5		3.9	1.8
09.02.2022 11:28:54	15.1	9.8	7.9	15.1	14.9	11.4		5.3	1.9
09.02.2022 11:29:00	12.3	10.6	7.5	12.3	12.3	11.3		1.7	3.1
09.02.2022 11:29:06	11	9.5	8.4	11	11	10.2		1.5	1.1
09.02.2022 11:29:12	14.2	9.8	8.4	14.2	14.1	11.8		4.4	1.4
09.02.2022 11:29:18	13.8	9.6	8.7	13.8	13.7	11.1		4.2	0.9
09.02.2022 11:29:24	13.1	11.1	8.2	13.1	13.1	12		2	2.9
09.02.2022 11:29:30	15.5	10.8	8.8	15.5	15.4	12.5		4.7	2
09.02.2022 11:29:36	23.4	12.5	8.1	23.4	21.8	13.8		10.9	4.4
09.02.2022 11:29:42	15.7	9.7	8.1	15.7	15.4	11.4		6	1.6
09.02.2022 11:29:48	19.1	11.8	8.1	19.1	18.3	13.4		7.3	3.7
09.02.2022 11:29:54	19.5	9	7.9	19.8	17.7	10.5		10.5	1.1
09.02.2022 11:30:00	12.3	9.6	7.7	12.3	12.3	10.9		2.7	1.9
09.02.2022 11:30:06	12.2	9.5	7.7	12.2	12.2	10.7		2.7	1.8
09.02.2022 11:30:12	14.2	12.9	8.4	14.2	14.2	13.4		1.3	4.5
09.02.2022 11:30:18	15.6	10.4	8.6	15.6	15.5	12.4		5.2	1.8
09.02.2022 11:30:24	12.3	9.6	7.7	12.3	12.3	10.8		2.7	1.9
09.02.2022 11:30:30	7	7	7	7	7	7		0	0
09.02.2022 11:30:36	13.7	10.1	7.9	13.7	13.7	11.7		3.6	2.2
09.02.2022 11:30:42	15.1	9.7	8.4	15.1	15	11.7		5.4	1.3
09.02.2022 11:30:48	7.7	7.7	7.6	7.7	7.7	7.7		0	0.1
09.02.2022 11:30:54	11.7	9.7	8	69.6	18.6	10.6		2	1.7
09.02.2022 11:31:00	11.7	9.4	8.2	11.7	11.7	10.4		2.3	1.2
09.02.2022 11:31:06	8	8	7.6	8	8	8		0	0.4
09.02.2022 11:31:12	20.7	10.8	7.7	20.7	19.8	13.2		9.9	3.1
09.02.2022 11:31:18	15.5	10.4	7.8	15.5	15.4	12.3		5.1	2.6
09.02.2022 11:31:24	26.5	9.3	7.5	36.5	24.8	10.4		17.2	1.8
09.02.2022 11:31:30	18.3	9	7.5	18.3	17.5	11.4		9.3	1.5
09.02.2022 11:31:36	13.8	12	8	13.8	13.8	12.9		1.8	4
09.02.2022 11:31:42	11.3	10.1	7.8	11.3	11.3	10.7		1.2	2.3
09.02.2022 11:31:48	16.5	9.7	7.8	16.5	16.1	11.7		6.8	1.9
09.02.2022 11:31:54	7.8	7.8	7.4	7.8	7.8	7.7		0	0.4
09.02.2022 11:32:00	13.7	10	7.8	13.7	13.6	11.3		3.7	2.2
09.02.2022 11:32:06	13.2	10.2	7.5	13.2	13.1	11.2		3	2.7
09.02.2022 11:32:12	10.7	8.6	7.4	10.7	10.7	9.5		2.1	1.2
09.02.2022 11:32:18	13.4	10	7.6	13.4	13.4	11.5		3.4	2.4
09.02.2022 11:32:24	11.9	10.2	7.7	11.9	11.9	11		1.7	2.5
09.02.2022 11:32:30	9.5	8.7	7.4	9.5	9.5	9.1		0.8	1.3
09.02.2022 11:32:36	13.6	10.2	7.7	13.6	13.5	11.3		3.4	2.5
09.02.2022 11:32:42	10.7	9.4	7.7	10.7	10.6	9.9		1.3	1.7
09.02.2022 11:32:48	12	8.7	7.6	12	11.7	9.2		3.3	1.1
09.02.2022 11:32:54	10	9.1	7.3	10	10	9.5		0.9	1.8
09.02.2022 11:33:00	12.6	9.9	7.8	12.6	12.5	10.7		2.7	2.1
09.02.2022 11:33:06	13.1	11.3	7.2	13.1	13	12.1		1.8	4.1
09.02.2022 11:33:12	12.4	7.9	7.1	12.4	12.3	9.2		4.5	0.8
09.02.2022 11:33:18	14.7	8	7	14.7	14.4	10		6.7	1
09.02.2022 11:33:24	10.9	9.1	7	10.9	10.9	9.9		1.8	2.1
09.02.2022 11:33:30	11.7	8.7	7.1	11.7	11.6	9.6		3	1.6
09.02.2022 11:33:36	14	7.7	7.5	14	13.6	9.1		6.3	0.2
09.02.2022 11:33:42	8.9	8	6.8	8.9	8.9	8.4		0.9	1.2
09.02.2022 11:33:48	11.1	10	7	11.1	11.1	10.5		1.1	3
09.02.2022 11:33:54	14.8	8.2	7.3	14.8	14.4	9.7		6.6	0.9
09.02.2022 11:34:00	15.3	9.7	7.8	15.3	15.1	11.5		5.6	1.9
09.02.2022 11:34:06	13.3	9	7.2	13.3	13.3	10.9		4.3	1.8
09.02.2022 11:34:12	11	8.8	7.9	11	10.9	9.4		2.2	0.9
09.02.2022 11:34:18	11.4	9	7.6	11.4	11.4	10.1		2.4	1.4
09.02.2022 11:34:24	15.6	12	8	15.6	15.5	13.6		3.6	4
09.02.2022 11:34:30	19	9.5	7.8	19.3	17.3	11		9.5	1.7
09.02.2022 11:34:36	13.7	9	7.7	13.7	13.5	10.4		4.7	1.3
09.02.2022 11:34:42	12.6	11	8	12.6	12.6	11.7		1.6	3
09.02.2022 11:34:48	11.9	9.1	8.1	11.9	11.9	10		2.8	1
09.02.2022 11:34:54	15.1	10.3	7.8	15.1	15	11.7		4.8	2.5
09.02.2022 11:35:00	11.1	8.3	6.9	11.1	11	9.2		2.8	1.4
09.02.2022 11:35:06	12.9	10	7.7	12.9	12.9	11.3		2.9	2.3
09.02.2022 11:35:12	14.3	10.9	7.5	14.3	14.2	12		3.4	3.4
09.02.2022 11:35:18	10.8	8.6	7	10.8	10.8	9.6		2.2	1.6
09.02.2022 11:35:24	9.2	8.2	7.2	9.2	9.2	8.6		1	1
09.02.2022 11:35:30	11.9	7.9	7.2	11.9	11.9	9.7		4	0.7
09.02.2022 11:35:36	10	8.9	6.8	10	10	9.4		1.1	2.1
09.02.2022 11:35:42	12.5	8.4	6.9	12.5	12.2	9.2		4.1	1.5
09.02.2022 11:35:48	10.1	8.7	7.1	10.1	10.1	9.4		1.4	1.6
09.02.2022 11:35:54	18.7	9.8	6.8	18.7	18.3	12.4		8.9	3
09.02.2022 11:36:00	13.7	9.2	6.8	13.7	13.3	10.2		4.5	2.4
09.02.2022 11:36:06	13.8	8.9	6.9	13.8	13.5	10.1		4.9	2
09.02.2022 11:36:12	10.3	9.2	7.5	10.3	10.2	9.7		1.1	1.7
09.02.2022 11:36:18	11.6	9.2	7.7	11.6	11.6	10.3		2.4	1.5
09.02.2022 11:36:24	12.5	9.2	7.5	12.5	12.5	10.3		3.3	1.7
09.02.2022 11:36:30	22	11.9	8	22.4	20.3	13.3		10.1	3.9
09.02.2022 11:36:36	17.4	8.5	7.7	22.5	16.6	9.3		8.9	0.8
09.02.2022 11:36:42	12.1	9.7	7.7	12.1	12	10.7		2.4	2
09.02.2022 11:36:48	13.2	9.7	7.7	13.2	13.2	11.2		3.5	2
09.02.2022 11:36:54	13	8.5	6.6	13	12.9	10.1		4.5	1.9
09.02.2022 11:37:00	9.5	8.4	6.9	9.5	9.5	8.9		1.1	1.5
09.02.2022 11:37:06	11.6	9.7	7.2	11.6	11.6	10.6		1.9	2.5
09.02.2022 11:37:12	16.5	11.1	8.6	16.5	16.3	12.8		5.4	2.5
09.02.2022 11:37:18	18.5	10.4	8.2	18.5	18.3	12.9		8.1	2.2
09.02.2022 11:37:24	34.1	12.7	7.9	34.1	32.7	18.1		21.4	4.8
09.02.2022 11:37:30	26.9	13.7	8.4	26.9	26.1	17.2		13.2	5.3
09.02.2022 11:37:36	32.3	15.8	8.7	32.3	32	21.8		16.5	7.1
09.02.2022 11:37:42	29.9	15.7	9.4	29.9	29.7	21.4		14.2	6.3
09.02.2022 11:37:48	28.6	12.3	8.2	28.9	26.8	16.4		16.3	4.1
09.02.2022 11:37:54	24.4	15.1	8.1	24.4	24.1	18.1		9.3	7
09.02.2022 11:38:00	20.4	8.9	7.9	20.4	20	12.2		11.5	1
09.02.2022 11:38:06	21.1	13.5	7.9	21.1	21	16.5		7.6	5.6
09.02.2022 11:38:12	26.7	14.3	8.2	26.7	25.8	17.8		12.4	6.1
09.02.2022 11:38:18	27.4	11.1	7.6	27.4	27	16.6		16.3	3.5
09.02.2022 11:38:24	24.7	13.1	8.2	24.7	24.5	17.2		11.6	4.9
09.02.2022 11:38:30	28.8	15.9	8.4	28.8	28.6	21		12.9	7.5
09.02.2022 11:38:36	32.9	15.9	8	32.9	31.6	20		17	7.9
09.02.2022 11:38:42	32.7	18.7	8.3	32.7	32.3	24		14	10.4
09.02.2022 11:38:48	31	13.5	8	31	30.2	18.6		17.5	5.5
09.02.2022 11:38:54	36.3	19.9	8.6	36.3	36	26.1		16.4	11.3
09.02.2022 11:39:00	34.7	15.7	8.3	34.7	34.4	23.1		19	7.4
09.02.2022 11:39:06	36.5	15	8.2	36.5	35.6	21.5		21.5	6.8
09.02.2022 11:39:12	42.4	13.6	8.3	42.7	40.2	21.2		28.8	5.3
09.02.2022 11:39:18	36.1	17.5	8.5	36.1	35.6	24		18.6	9
09.02.2022 11:39:24	38.8	12.4	8.1	39.1	36.1	18.9		26.4	4.3
09.02.2022 11:39:30	29.2	13.5	7.6	29.2	28.6	18.4		15.7	5.9
09.02.2022 11:39:36	31.6	17.2	8.5	53.4	38.1	22.8		14.4	8.7
09.02.2022 11:39:42	33.9	15.1	8.2	33.9	33.3	21.4		18.8	6.9
09.02.2022 11:39:48	23.6	14.3	7.8	23.6	23.4	18.1		9.3	6.5
09.02.2022 11:39:54	28.7	14.1	7.9	28.7	28.1	18.6		14.6	6.2
09.02.2022 11:40:00	33	16.6	7.8	33	32.2	21.2		16.4	8.8
09.02.2022 11:40:06	31.5	14.5	7.8	31.5	30.4	19.2		17	6.7
09.02.2022 11:40:12	33.9	18.2	8.1	33.9	33.1	22.5		15.7	10.1
09.02.2022 11:40:18	28.1	14.4	8.5	28.1	27.7	19		13.7	5.9
09.02.2022 11:40:24	38.5	13.2	7.7	38.5	36.6	19.4		25.3	5.5
09.02.2022 11:40:30	16.3	10.3	7.8	16.3	16.2	12.6		6	2.5
09.02.2022 11:40:36	27.4	14.9	7.8	27.4	27.1	19.4		12.5	7.1
09.02.2022 11:40:42	25	11.6	7.2	25	24.1	15.1		13.4	4.4
09.02.2022 11:40:48	18.8	12.2	7.8	18.8	18.7	14.8		6.6	4.4
09.02.2022 11:40:54	27.2	11.3	7.3	27.2	26.3	16.7		15.9	4
09.02.2022 11:41:00	23.6	12.2	7.8	23.6	22.7	15.5		11.4	4.4
09.02.2022 11:41:06	21.5	8.8	6.9	21.5	21	12.7		12.7	1.9
09.02.2022 11:41:12	28.2	11.3	7.4	28.2	27.3	17.1		16.9	3.9
09.02.2022 11:41:18	29	13	7.3	29	28.7	19.1		16	5.7
09.02.2022 11:41:24	18.3	12.1	7.5	18.3	18.2	14.5		6.2	4.6
09.02.2022 11:41:30	17.1	10.7	7.7	17.1	17	13.2		6.4	3
09.02.2022 11:41:36	25.5	11.4	8.2	47.2	32	16.5		14.1	3.2
09.02.2022 11:41:42	22.6	13.9	7.6	22.6	22	15.7		8.7	6.3
09.02.2022 11:41:48	23.8	13.9	7.7	23.8	23.6	17.2		9.9	6.2
09.02.2022 11:41:54	17.8	11.1	7.7	17.8	17.5	13.1		6.7	3.4
09.02.2022 11:42:00	18.8	13.1	7.2	18.8	18.8	15.7		5.7	5.9
09.02.2022 11:42:06	17.5	10.3	7.2	17.5	17.4	13.2		7.2	3.1
09.02.2022 11:42:12	23.9	11.7	7.6	23.9	23.4	15.4		12.2	4.1
09.02.2022 11:42:18	22.6	9.7	7.7	22.6	22.3	14.4		12.9	2
09.02.2022 11:42:24	21.3	10.3	7.7	21.3	21.1	14.5		11	2.6
09.02.2022 11:42:30	30.6	10.5	7.3	35.7	29.3	14.5		20.1	3.2
09.02.2022 11:42:36	26.9	15.9	7.3	26.9	26.5	19		11	8.6
09.02.2022 11:42:42	15.4	8.3	7.4	15.4	14.9	10		7.1	0.9
09.02.2022 11:42:48	16.9	10.6	7.5	16.9	16.8	13		6.3	3.1
09.02.2022 11:42:54	19.7	9.9	7.1	19.7	19.5	13.5		9.8	2.8
09.02.2022 11:43:00	19.7	10.2	7.4	19.7	18.9	12.7		9.5	2.8
09.02.2022 11:43:06	21.4	12.8	7	21.4	21	15.3		8.6	5.8
09.02.2022 11:43:12	20.7	13	7.3	20.7	20.3	15.1		7.7	5.7
09.02.2022 11:43:18	24.8	11.6	7	25.1	23.1	14.4		13.2	4.6
09.02.2022 11:43:24	13.4	9.7	6.9	13.4	13.4	11		3.7	2.8
09.02.2022 11:43:30	14.7	7.5	6.5	14.7	14.4	9.8		7.2	1
09.02.2022 11:43:36	24.1	10.9	6.8	24.4	22.4	14.1		13.2	4.1
09.02.2022 11:43:42	13.8	9.3	6.9	35.5	20.4	10.9		4.5	2.4
09.02.2022 11:43:48	13.6	10.2	6.9	13.6	13.6	11.7		3.4	3.3
09.02.2022 11:43:54	14.1	10.5	6.7	14.1	14.1	12.1		3.6	3.8
09.02.2022 11:44:00	13.9	10.3	6.9	13.9	13.9	11.9		3.6	3.4
09.02.2022 11:44:06	14.5	8.8	7.4	14.5	14.4	11		5.7	1.4
09.02.2022 11:44:12	16.4	10	7.1	16.4	16	11.8		6.4	2.9
09.02.2022 11:44:18	11.8	8.7	6.4	11.8	11.7	9.7		3.1	2.3
09.02.2022 11:44:24	21.6	12.3	7.3	21.6	21.4	15.7		9.3	5
09.02.2022 11:44:30	11.2	8.3	6.8	11.2	11.1	9.2		2.9	1.5
09.02.2022 11:44:36	21.9	10.6	7.4	21.9	20.9	12.6		11.3	3.2
09.02.2022 11:44:42	15.5	10	7.3	15.5	15.4	12.1		5.5	2.7
09.02.2022 11:44:48	12.4	8.5	7.2	12.4	12.3	9.8		3.9	1.3
09.02.2022 11:44:54	20.2	12.7	7.8	20.2	20	15		7.5	4.9
09.02.2022 11:45:00	20.9	9	7.2	20.9	20.6	12.9		11.9	1.8
09.02.2022 11:45:06	18.3	9.4	7.1	18.3	18.1	12.6		8.9	2.3
09.02.2022 11:45:12	13	8.1	6.5	13	12.9	9.9		4.9	1.6
09.02.2022 11:45:18	15	7.8	6.3	15	14.5	9.2		7.2	1.5
09.02.2022 11:45:24	22.8	11	7.3	22.8	21.9	13.9		11.8	3.7
09.02.2022 11:45:30	20.6	9.9	7.4	20.6	19.7	12.2		10.7	2.5
09.02.2022 11:45:36	11.8	7.8	7.5	11.8	11.8	9.6		4	0.3
09.02.2022 11:45:42	21.4	9.7	7.8	21.4	21	13.5		11.7	1.9
09.02.2022 11:45:48	14.3	9.9	7.6	14.3	14.2	11.5		4.4	2.3
09.02.2022 11:45:54	16.6	9.7	7.5	16.6	16.4	11.7		6.9	2.2
09.02.2022 11:46:00	8.3	8.3	7.3	8.3	8.3	8.3		0	1
09.02.2022 11:46:06	12.6	9.2	6.9	12.6	12.6	10.8		3.4	2.3
09.02.2022 11:46:12	15.1	9.2	7.4	15.1	14.8	10.9		5.9	1.8
09.02.2022 11:46:18	14.3	9.3	6.6	14.3	14	10.5		5	2.7
09.02.2022 11:46:24	13.1	9.2	6.7	13.1	13	10.9		3.9	2.5
09.02.2022 11:46:30	19.5	11.1	7	19.5	19.1	13.5		8.4	4.1
09.02.2022 11:46:36	21.5	10.2	7.1	21.5	20.5	12.4		11.3	3.1
09.02.2022 11:46:42	12.8	10.3	7.3	12.8	12.8	11.4		2.5	3
09.02.2022 11:46:48	14.4	8.8	7.6	14.4	14.2	10.6		5.6	1.2
09.02.2022 11:46:54	14.1	11	7.6	14.1	14.1	12		3.1	3.4
09.02.2022 11:47:00	10.5	8.6	7.2	10.5	10.5	9.4		1.9	1.4
09.02.2022 11:47:06	15.6	10.1	7.4	15.6	15.5	12.1		5.5	2.7
09.02.2022 11:47:12	11.2	8.7	6.7	11.2	11.2	9.8		2.5	2
09.02.2022 11:47:18	20.1	9.5	7.4	20.1	19.1	11.8		10.6	2.1
09.02.2022 11:47:24	18.3	11.5	7	18.3	18	13.5		6.8	4.5
09.02.2022 11:47:30	19.3	7.7	6.9	19.6	17.3	9.1		11.6	0.8
09.02.2022 11:47:36	18	7.3	7.2	18	17	9		10.7	0.1
09.02.2022 11:47:42	17.1	9.9	6.8	17.1	16.2	11.4		7.2	3.1
09.02.2022 11:47:48	9.1	8.4	6.7	9.1	9.1	8.7		0.7	1.7
09.02.2022 11:47:54	17.4	8.5	6.4	17.7	15.7	9.7		8.9	2.1
09.02.2022 11:48:00	13.7	10.7	7.2	13.7	13.6	12		3	3.5
09.02.2022 11:48:06	17.7	8.8	7.4	17.7	16.8	10.7		8.9	1.4
09.02.2022 11:48:12	14.8	10	7.7	14.8	14.7	12.2		4.8	2.3

## Sheet: 2.autopsy (with mask)
date & time	PM10 [ug/m3]	PM2,5 [ug/m3]	PM1 [ug/m3]	Inhalable [ug/m3]	Thoracic [ug/m3]	Alveolic [ug/m3]		PMcoarse	1-2.5µm
09.02.2022 11:01:25	13	8.1	7.5	13	12.8	9.5		4.9	0.6
09.02.2022 11:03:04	14	8.1	6.8	14	13.2	9		5.9	1.3
09.02.2022 11:03:10	13.9	8.6	7.5	13.9	13.8	10.6		5.3	1.1
09.02.2022 11:03:16	17	9	6.8	17	16.6	11.6		8	2.2
09.02.2022 11:03:22	11.2	10	7	11.2	11.2	10.5		1.2	3
09.02.2022 11:03:28	12	8.9	6.9	12	12	10.3		3.1	2
09.02.2022 11:03:34	6.7	6.7	6.1	6.7	6.7	6.7		0	0.6
09.02.2022 11:03:40	13	7.3	5	13	12.7	8.9		5.7	2.3			PM10	PM2.5	PM1
09.02.2022 11:03:46	9.5	5.9	5.3	9.5	9.4	7.2		3.6	0.6	Background	Hintergrund	6.924	5.77	4.864
09.02.2022 11:03:52	10.4	6.6	5.5	10.4	10.4	7.9		3.8	1.1	sawing	Sägen	9.18219	6.18356	4.8137
09.02.2022 11:03:58	5.3	5.3	5	5.3	5.3	5.3		0	0.3
09.02.2022 11:04:04	10.9	7.7	6.5	10.9	10.8	8.8		3.2	1.2
09.02.2022 11:04:10	14	8	5.8	14	13.9	10.3		6	2.2
09.02.2022 11:04:16	10.7	6.2	4.9	10.7	10.5	7.5		4.5	1.3
09.02.2022 11:04:22	8.3	6.4	5.5	8.3	8.3	7.2		1.9	0.9
09.02.2022 11:04:28	10.8	5.1	5.1	10.8	10.7	6.9		5.7	0
09.02.2022 11:04:34	9.2	7.9	5.5	9.2	9.2	8.5		1.3	2.4
09.02.2022 11:04:40	7.5	7.5	6.8	7.5	7.5	7.5		0	0.7
09.02.2022 11:04:46	10.9	5.7	5.1	10.9	10.6	7		5.2	0.6
09.02.2022 11:04:52	8.2	6.8	4.4	8.2	8.2	7.4		1.4	2.4
09.02.2022 11:04:58	13.5	6.9	5	13.5	12.7	8.1		6.6	1.9
09.02.2022 11:05:04	7.1	6.3	4.7	7.1	7.1	6.7		0.8	1.6
09.02.2022 11:05:10	8.4	5.9	5	8.4	8.4	7		2.5	0.9
09.02.2022 11:05:16	5.9	5.9	5.1	5.9	5.9	5.9		0	0.8
09.02.2022 11:05:22	5.1	5.1	4.9	5.1	5.1	5.1		0	0.2
09.02.2022 11:05:28	4.7	4.7	4.2	4.7	4.7	4.7		0	0.5
09.02.2022 11:05:34	9.7	6.4	5.1	9.7	9.6	7.5		3.3	1.3
09.02.2022 11:05:40	10.8	5.7	4.4	10.8	10.4	6.6		5.1	1.3
09.02.2022 11:05:46	10.4	5.2	4.4	10.4	10.3	6.8		5.2	0.8
09.02.2022 11:05:52	7.8	6.7	4.4	7.8	7.8	7.2		1.1	2.3
09.02.2022 11:05:58	9.5	7.2	5	9.5	9.5	8.2		2.3	2.2
09.02.2022 11:06:04	10.3	5.9	5.4	10.3	10.2	7.5		4.4	0.5
09.02.2022 11:06:10	6.7	6.7	5.8	6.7	6.7	6.7		0	0.9
09.02.2022 11:06:16	6.1	6.1	5.1	6.1	6.1	6.1		0	1
09.02.2022 11:06:22	5.8	5.8	5.3	5.8	5.8	5.8		0	0.5
09.02.2022 11:06:28	5.3	5.3	5	5.3	5.3	5.3		0	0.3
09.02.2022 11:06:34	6.2	5.5	4.7	6.2	6.2	5.8		0.7	0.8
09.02.2022 11:06:40	8.2	6.1	4.5	8.2	8.1	6.7		2.1	1.6
09.02.2022 11:06:46	8.6	5.9	5	8.6	8.5	6.8		2.7	0.9
09.02.2022 11:06:52	7.1	6.5	5.2	7.1	7.1	6.7		0.6	1.3
09.02.2022 11:06:58	9.2	7.2	6.1	9.2	9.2	8.1		2	1.1
09.02.2022 11:07:04	8.7	7.4	5.8	8.7	8.7	8		1.3	1.6
09.02.2022 11:07:10	6.8	6.8	6.3	6.8	6.8	6.8		0	0.5
09.02.2022 11:07:16	10.5	8.5	6.4	10.5	10.5	9.4		2	2.1
09.02.2022 11:07:22	11.2	7.6	5.9	11.2	11.1	8.8		3.6	1.7
09.02.2022 11:07:28	7.7	6.5	5.2	7.7	7.7	7		1.2	1.3
09.02.2022 11:07:34	10.7	8	5.6	10.7	10.7	8.9		2.7	2.4
09.02.2022 11:07:40	8.6	5.7	5	8.6	8.5	6.6		2.9	0.7
09.02.2022 11:07:46	10.9	7	5	10.9	10.8	8.7		3.9	2
09.02.2022 11:07:52	5.7	5.7	5.2	5.7	5.7	5.6		0	0.5
09.02.2022 11:07:58	9.8	7.7	5.9	9.8	9.8	8.7		2.1	1.8
09.02.2022 11:08:04	12.4	9.1	6.6	12.4	12.3	10.2		3.3	2.5
09.02.2022 11:08:10	13.3	7.5	6.5	13.3	12.9	8.7		5.8	1
09.02.2022 11:08:16	11.4	6.6	6.2	11.4	11.3	8.4		4.8	0.4
09.02.2022 11:08:22	11.9	7.5	6.8	11.9	11.8	9.1		4.4	0.7
09.02.2022 11:08:28	13.8	9	7.3	13.8	13.6	10.4		4.8	1.7
09.02.2022 11:08:34	11.1	8.5	6.7	11.1	11.1	9.6		2.6	1.8
09.02.2022 11:08:40	9.7	6.6	5.9	9.7	9.6	8		3.1	0.7
09.02.2022 11:08:46	11.2	9.8	6.4	11.2	11.2	10.4		1.4	3.4
09.02.2022 11:08:52	8.6	7.6	6.5	8.6	8.6	8.1		1	1.1
09.02.2022 11:08:58	8.9	8.6	6.7	8.9	8.9	8.8		0.3	1.9
09.02.2022 11:09:04	13	7	5.9	13	12.2	7.9		6	1.1
09.02.2022 11:09:10	9.4	7.1	5.9	9.4	9.4	7.8		2.3	1.2
09.02.2022 11:09:16	13.1	7.9	6	13.1	12.3	8.5		5.2	1.9
09.02.2022 11:09:22	10.7	8.4	6.5	10.7	10.7	9.5		2.3	1.9
09.02.2022 11:09:28	11.2	8.6	6.4	11.2	11.2	9.8		2.6	2.2
09.02.2022 11:09:34	10.7	7.5	6.1	10.7	10.6	8.5		3.2	1.4
09.02.2022 11:09:40	9.6	8.3	6	9.6	9.6	8.9		1.3	2.3
09.02.2022 11:09:46	7.4	7.4	6.5	7.4	7.4	7.4		0	0.9
09.02.2022 11:09:52	15.8	9.5	6.6	15.8	15.6	11.6		6.3	2.9
09.02.2022 11:09:58	11.1	8.6	6.8	11.1	11	9.3		2.5	1.8
09.02.2022 11:10:04	12.2	8.5	7.5	12.2	12.2	9.8		3.7	1
09.02.2022 11:10:10	12.7	8.3	6.6	12.7	12.6	9.6		4.4	1.7
09.02.2022 11:10:16	12.2	8.2	6.8	12.2	12.1	9.6		4	1.4
09.02.2022 11:10:22	10.3	8.7	6.9	10.3	10.3	9.4		1.6	1.8
09.02.2022 11:10:28	16.2	11.8	7.1	16.2	16.1	13.7		4.4	4.7
09.02.2022 11:10:34	10.9	7.6	5.1	10.9	10.9	9.1		3.3	2.5
09.02.2022 11:10:40	10.4	8.9	7.6	10.4	10.4	9.6		1.5	1.3
09.02.2022 11:10:46	25.8	10.6	8	30.8	24.8	13.1		15.2	2.6
09.02.2022 11:10:52	10.2	8.4	6.9	10.2	10.2	9.2		1.8	1.5
09.02.2022 11:10:58	10.6	7.5	6.5	10.6	10.6	8.9		3.1	1
09.02.2022 11:11:04	10.9	7.8	7.1	10.9	10.8	8.8		3.1	0.7
09.02.2022 11:11:10	19.9	9.4	6.9	19.9	19.6	12.7		10.5	2.5
09.02.2022 11:11:16	12.3	8.3	6.4	12.3	12	9.1		4	1.9
09.02.2022 11:11:22	11.7	8.5	5.9	11.7	11.7	9.9		3.2	2.6
09.02.2022 11:11:28	11	6.9	5.5	11	10.9	8.3		4.1	1.4
09.02.2022 11:11:34	6.3	6.3	6	6.3	6.3	6.3		0	0.3
09.02.2022 11:11:40	10.6	9.6	6.8	10.6	10.6	10		1	2.8
09.02.2022 11:11:46	11	9.7	6.8	11	11	10.2		1.3	2.9
09.02.2022 11:11:52	11.2	9.2	6.1	11.2	11.2	10.1		2	3.1
09.02.2022 11:11:58	10	7.7	6.3	10	9.9	8.7		2.3	1.4
09.02.2022 11:12:04	10.2	8.3	6.2	10.2	10.2	9.2		1.9	2.1
09.02.2022 11:12:10	6.1	6.1	5.9	6.1	6.1	6.1		0	0.2
09.02.2022 11:12:16	5.2	5.2	5	5.2	5.2	5.2		0	0.2
09.02.2022 11:12:22	5	5	5	5	5	5		0	0
09.02.2022 11:12:28	10	7.3	5.7	10	9.9	8.1		2.7	1.6
09.02.2022 11:12:34	13.7	8.5	6.3	13.7	13.6	10.1		5.2	2.2
09.02.2022 11:12:40	8.3	6.5	5.8	8.3	8.2	7.3		1.8	0.7
09.02.2022 11:12:46	5.9	5.9	5.6	5.9	5.9	5.9		0	0.3
09.02.2022 11:12:52	11.5	6.5	5.4	11.5	11.4	8.4		5	1.1
09.02.2022 11:12:58	8	6.8	5.5	8	8	7.3		1.2	1.3
09.02.2022 11:13:04	10.5	8	5.3	10.5	10.5	9.1		2.5	2.7
09.02.2022 11:13:10	9	7.6	5.3	9	9	8.2		1.4	2.3
09.02.2022 11:13:16	7.6	5.6	5	7.6	7.6	6.5		2	0.6
09.02.2022 11:13:22	9.2	7.1	5.2	9.2	9.2	8.1		2.1	1.9
09.02.2022 11:13:28	9.5	7.4	5.7	9.5	9.5	8.3		2.1	1.7
09.02.2022 11:13:34	5.6	5.6	5.4	5.6	5.6	5.6		0	0.2
09.02.2022 11:13:40	10.2	7.9	5.4	10.2	10.2	8.9		2.3	2.5
09.02.2022 11:13:46	13	6	5.3	13.3	11.3	6.3		7	0.7
09.02.2022 11:13:52	11.1	6.3	4.8	11.1	10.7	7.4		4.8	1.5
09.02.2022 11:13:58	7.2	5.6	4.9	7.2	7.2	6.3		1.6	0.7
09.02.2022 11:14:04	8.2	7.1	5	8.2	8.2	7.6		1.1	2.1
09.02.2022 11:14:10	8.3	5.6	5	8.3	8.3	6.8		2.7	0.6
09.02.2022 11:14:16	8.4	6.8	4.9	8.4	8.4	7.5		1.6	1.9
09.02.2022 11:14:22	12.4	6.5	4.6	12.4	11.6	7.4		5.9	1.9
09.02.2022 11:14:28	8.9	5.7	4.9	8.9	8.9	6.8		3.2	0.8
09.02.2022 11:14:34	9.4	7.7	5.5	9.4	9.4	8.5		1.7	2.2
09.02.2022 11:14:40	11.9	9	5.5	11.9	11.8	9.9		2.9	3.5
09.02.2022 11:14:46	11.5	6.4	5.4	11.5	11.3	7.9		5.1	1
09.02.2022 11:14:52	12.2	7.8	6.2	12.2	12.1	9.4		4.4	1.6
09.02.2022 11:14:58	16.8	8.8	6.2	16.8	16.7	12		8	2.6
09.02.2022 11:15:04	17.8	7.3	6.3	17.8	17.3	9.9		10.5	1
09.02.2022 11:15:10	13	9.9	6.4	13	12.9	11.3		3.1	3.5
09.02.2022 11:15:16	17.4	10.7	6.5	17.4	17.2	12.9		6.7	4.2
09.02.2022 11:15:22	12.8	9.5	6.7	12.8	12.8	11		3.3	2.8
09.02.2022 11:15:28	10.7	7.6	6.6	10.7	10.6	9		3.1	1
09.02.2022 11:15:34	13.4	9.9	6.3	13.4	13.4	11.5		3.5	3.6
09.02.2022 11:15:40	11.1	6.8	6.1	11.1	11.1	8.7		4.3	0.7
09.02.2022 11:15:46	14.3	8.6	6.4	14.3	14.2	10.8		5.7	2.2
09.02.2022 11:15:52	13.2	7.3	6.4	13.2	13.1	9.2		5.9	0.9
09.02.2022 11:15:58	15.9	9.4	6.7	15.9	15.1	10.5		6.5	2.7
09.02.2022 11:16:04	9.3	7.8	6.8	9.3	9.3	8.5		1.5	1
09.02.2022 11:16:10	6.5	6.5	6.4	6.5	6.5	6.5		0	0.1
09.02.2022 11:16:16	11.9	9.1	6.6	11.9	11.9	10.4		2.8	2.5
09.02.2022 11:16:22	13.7	8.4	6.8	13.7	12.9	9.1		5.3	1.6
09.02.2022 11:16:28	14.1	11.3	6.8	14.1	14.1	12.6		2.8	4.5
09.02.2022 11:16:34	15.3	9.5	7.2	15.3	14.9	10.7		5.8	2.3
09.02.2022 11:16:40	11.6	7.2	6.8	11.6	11.5	8.8		4.4	0.4
09.02.2022 11:16:46	21.9	10	7.1	21.9	20.9	12.5		11.9	2.9
09.02.2022 11:16:52	12.4	10.3	7	12.4	12.3	11.2		2.1	3.3
09.02.2022 11:16:58	13.8	10.5	6.8	51.4	21.5	12		3.3	3.7
09.02.2022 11:17:04	14.3	10.6	7	14.3	14.2	11.9		3.7	3.6
09.02.2022 11:17:10	12.4	9.2	7	12.4	12.3	10.3		3.2	2.2
09.02.2022 11:17:16	12	9.9	6.8	12	12	10.9		2.1	3.1
09.02.2022 11:17:22	11.1	8.3	6.5	11.1	11.1	9.2		2.8	1.8
09.02.2022 11:17:28	9.6	8.3	6.3	9.6	9.6	8.9		1.3	2
09.02.2022 11:17:34	10.4	6.9	6.2	10.4	10.4	8.4		3.5	0.7
09.02.2022 11:17:40	8.9	6.9	5	8.9	8.9	7.8		2	1.9
09.02.2022 11:17:46	12.6	7.9	5.6	12.6	12.6	10		4.7	2.3
09.02.2022 11:17:52	16.3	7.6	5.5	16.3	15.9	10.1		8.7	2.1
09.02.2022 11:17:58	11.2	6.3	5.1	11.2	11.1	8.1		4.9	1.2
09.02.2022 11:18:04	9.2	7	5.3	9.2	9.2	8		2.2	1.7
09.02.2022 11:18:10	9.6	6.6	5.6	9.6	9.5	7.6		3	1
09.02.2022 11:18:16	8.9	6.7	5.4	8.9	8.9	7.7		2.2	1.3
09.02.2022 11:18:22	10.8	8.8	6.4	10.8	10.8	9.7		2	2.4
09.02.2022 11:18:28	11.7	7.9	6	11.7	11.6	9.2		3.8	1.9
09.02.2022 11:18:34	18.2	8	6.6	18.2	17.3	10.5		10.2	1.4
09.02.2022 11:18:40	8.6	7.5	6.2	8.6	8.6	8		1.1	1.3
09.02.2022 11:18:46	12.5	7.7	6.7	12.5	12.4	9.8		4.8	1
09.02.2022 11:18:52	13.7	10.4	6.5	13.7	13.7	11.9		3.3	3.9
09.02.2022 11:18:58	10.8	7.4	5.9	10.8	10.8	8.9		3.4	1.5
09.02.2022 11:19:04	12.7	6.1	5.6	12.7	12.5	7.9		6.6	0.5
09.02.2022 11:19:10	8.2	5.7	5.1	8.2	8.2	6.8		2.5	0.6
09.02.2022 11:19:16	10.4	6.9	5.6	10.4	10.3	8.4		3.5	1.3
09.02.2022 11:19:22	9.4	5.8	5.4	9.4	9.3	7.1		3.6	0.4
09.02.2022 11:19:28	11.8	6.9	5.4	11.8	11.6	8.4		4.9	1.5
09.02.2022 11:19:34	9.8	6.9	5.1	9.8	9.7	8.2		2.9	1.8
09.02.2022 11:19:40	8.4	6.7	5.1	8.4	8.4	7.5		1.7	1.6
09.02.2022 11:19:46	11.6	8.4	6.1	11.6	11.6	9.9		3.2	2.3
09.02.2022 11:19:52	14.3	6.3	5.5	14.3	13.8	8.1		8	0.8
09.02.2022 11:19:58	12.2	9.2	6.3	12.2	12.2	10.6		3	2.9
09.02.2022 11:20:04	12.7	8	6.2	12.7	12.6	9.7		4.7	1.8
09.02.2022 11:20:10	10.8	7.5	6.4	10.8	10.7	8.6		3.3	1.1
09.02.2022 11:20:16	13.3	8.3	6.8	13.3	13.2	10.1		5	1.5
09.02.2022 11:20:22	13	7.3	6.5	13	12.9	9.5		5.7	0.8
09.02.2022 11:20:28	11.5	6.6	6.5	11.5	11.4	8.4		4.9	0.1
09.02.2022 11:20:34	12.4	8.3	6.6	12.4	12.3	10.1		4.1	1.7
09.02.2022 11:20:40	14.6	9	6.5	14.6	14.3	10.5		5.6	2.5
09.02.2022 11:20:46	11.6	10	7	11.6	11.6	10.7		1.6	3
09.02.2022 11:20:52	11.2	7.2	6.5	11.2	11.2	9		4	0.7
09.02.2022 11:20:58	10.3	8	6.4	10.3	10.3	9		2.3	1.6
09.02.2022 11:21:04	10.8	7.7	6.9	10.8	10.7	8.8		3.1	0.8
09.02.2022 11:21:10	13.1	8.1	7	13.1	13	9.6		5	1.1
09.02.2022 11:21:16	6.9	6.9	6.6	6.9	6.9	6.9		0	0.3
09.02.2022 11:21:22	13.8	9.5	6.9	13.8	13.7	11.1		4.3	2.6
09.02.2022 11:21:28	13.7	8.6	7.1	13.7	13.6	10.5		5.1	1.5
09.02.2022 11:21:34	10.4	9.5	7.3	10.4	10.4	9.9		0.9	2.2
09.02.2022 11:21:40	17.2	9	7.1	17.6	15.6	9.9		8.2	1.9
09.02.2022 11:21:46	6.9	6.9	6.9	6.9	6.9	6.9		0	0
09.02.2022 11:21:52	7.4	7.4	6.9	7.4	7.4	7.4		0	0.5
09.02.2022 11:21:58	10.3	8.5	7.1	10.3	10.3	9.3		1.8	1.4
09.02.2022 11:22:04	10.8	7.5	7	10.8	10.8	8.9		3.3	0.5
09.02.2022 11:22:10	10.9	8.3	5.9	10.9	10.8	9.1		2.6	2.4
09.02.2022 11:22:16	11.3	7.2	5.9	11.3	11.2	8.7		4.1	1.3
09.02.2022 11:22:22	11.5	7.9	6	11.5	11.5	9.5		3.6	1.9
09.02.2022 11:22:28	9.1	7	6	9.1	9	7.6		2.1	1
09.02.2022 11:22:34	12	9.3	6.7	12	12	10.5		2.7	2.6
09.02.2022 11:22:40	9.7	8.2	6.5	9.7	9.7	8.9		1.5	1.7
09.02.2022 11:22:46	10.1	6.5	6.1	10.1	10	7.4		3.6	0.4
09.02.2022 11:22:52	10.6	9.6	6.8	10.6	10.6	10		1	2.8
09.02.2022 11:22:58	9.3	8.5	6.5	9.3	9.3	8.9		0.8	2
09.02.2022 11:23:04	11.2	9.1	5.8	11.2	11.2	10		2.1	3.3
09.02.2022 11:23:10	8.2	7	5.7	8.2	8.2	7.5		1.2	1.3
09.02.2022 11:23:16	9.6	7.9	5.5	9.6	9.6	8.6		1.7	2.4
09.02.2022 11:23:22	8.6	7.4	5.7	8.6	8.6	7.9		1.2	1.7
09.02.2022 11:23:28	7.6	6.3	5.3	7.6	7.6	6.9		1.3	1
09.02.2022 11:23:34	5.5	5.5	4.9	5.5	5.5	5.4		0	0.6
09.02.2022 11:23:40	8.9	6.8	4.6	8.9	8.9	7.8		2.1	2.2
09.02.2022 11:23:46	6.2	6.2	5.5	6.2	6.2	6.2		0	0.7
09.02.2022 11:23:52	8.4	6.4	5.4	8.4	8.3	6.9		2	1
09.02.2022 11:23:58	9.4	8.1	5.3	9.4	9.4	8.7		1.3	2.8
09.02.2022 11:24:04	12.6	6.8	4.9	12.6	12.5	8.7		5.8	1.9
09.02.2022 11:24:10	10.9	7	5.2	10.9	10.8	8.4		3.9	1.8
09.02.2022 11:24:16	5.1	5.1	4.7	5.1	5.1	5.1		0	0.4
09.02.2022 11:24:22	6	5.2	4.4	6	6	5.6		0.8	0.8
09.02.2022 11:24:28	10	7.7	5.2	10	10	8.7		2.3	2.5
09.02.2022 11:24:34	6.1	5.8	4.6	6.1	6.1	5.9		0.3	1.2
09.02.2022 11:24:40	7.3	6.4	5.1	7.3	7.3	6.8		0.9	1.3
09.02.2022 11:24:46	6.1	5.8	4.9	6.1	6.1	5.9		0.3	0.9
09.02.2022 11:24:52	9.1	7.7	5.4	9.1	9.1	8.3		1.4	2.3
09.02.2022 11:24:58	7.3	6.6	5	7.3	7.3	6.9		0.7	1.6
09.02.2022 11:25:04	6.5	6.4	5.1	6.5	6.5	6.4		0.1	1.3
09.02.2022 11:25:10	7.7	6	5.2	7.7	7.7	6.8		1.7	0.8
09.02.2022 11:25:16	5.7	5.7	5.3	5.7	5.7	5.7		0	0.4
09.02.2022 11:25:22	9.1	6.4	5.4	9.1	9	7.2		2.7	1
09.02.2022 11:25:28	8.6	6.9	5.7	8.6	8.6	7.7		1.7	1.2
09.02.2022 11:25:34	14.8	6.8	5.4	15.2	13.2	7.6		8	1.4
09.02.2022 11:25:40	8.9	6.5	5.4	8.9	8.9	7.5		2.4	1.1
09.02.2022 11:25:46	8.5	6.4	5.9	8.5	8.5	7.3		2.1	0.5
09.02.2022 11:25:52	9.4	7.2	5.7	9.4	9.3	7.8		2.2	1.5
09.02.2022 11:25:58	15	8.1	6	15.4	13.4	8.5		6.9	2.1
09.02.2022 11:26:04	9.3	7.1	5.9	9.3	9.2	8.1		2.2	1.2
09.02.2022 11:26:10	6.3	6.3	5.8	6.3	6.3	6.3		0	0.5
09.02.2022 11:26:16	8.4	7.9	5.7	8.4	8.4	8.1		0.5	2.2
09.02.2022 11:26:22	6.5	6.5	5.6	6.5	6.5	6.5		0	0.9
09.02.2022 11:26:28	8.6	7.3	6.1	8.6	8.6	7.9		1.3	1.2
09.02.2022 11:26:34	7.8	6.3	5.6	7.8	7.8	7		1.5	0.7
09.02.2022 11:26:40	7.9	6.6	5.6	7.9	7.9	7.2		1.3	1
09.02.2022 11:26:46	6.3	6.3	5.8	6.3	6.3	6.3		0	0.5
09.02.2022 11:26:52	5.7	5.7	5.6	5.7	5.7	5.7		0	0.1
09.02.2022 11:26:58	7.2	6.6	5.6	7.2	7.2	6.9		0.6	1
09.02.2022 11:27:04	5.4	5.4	5.3	5.4	5.4	5.4		0	0.1
09.02.2022 11:27:10	5.4	5.4	5	5.4	5.4	5.4		0	0.4
09.02.2022 11:27:16	5.5	5.5	5.1	5.5	5.5	5.5		0	0.4
09.02.2022 11:27:22	9.4	9	5.6	9.4	9.4	9.2		0.4	3.4
09.02.2022 11:27:28	8.6	6.4	5.2	8.6	8.5	7		2.2	1.2
09.02.2022 11:27:34	5.5	5.5	5.2	5.5	5.5	5.5		0	0.3
09.02.2022 11:27:40	9.6	7.4	5.9	9.6	9.5	8		2.2	1.5
09.02.2022 11:27:46	5.8	5.8	5.2	5.8	5.8	5.8		0	0.6
09.02.2022 11:27:52	10.2	7.6	5.9	10.2	10.1	8.4		2.6	1.7
09.02.2022 11:27:58	9.6	7.3	5.8	9.6	9.6	8		2.3	1.5
09.02.2022 11:28:04	10.5	6.1	5.3	10.5	10.4	7.4		4.4	0.8
09.02.2022 11:28:10	7.7	6.6	5.3	7.7	7.7	7.1		1.1	1.3
09.02.2022 11:28:16	9.8	8.1	5.4	9.8	9.8	8.8		1.7	2.7
09.02.2022 11:28:22	7	6.1	5.2	7	7	6.5		0.9	0.9
09.02.2022 11:28:28	5.4	5.4	5.1	5.4	5.4	5.4		0	0.3
09.02.2022 11:28:34	5.5	5.5	5.2	5.5	5.5	5.5		0	0.3
09.02.2022 11:28:40	9.8	7.7	5.3	9.8	9.8	8.6		2.1	2.4
09.02.2022 11:28:46	7.7	7.3	5.9	7.7	7.7	7.5		0.4	1.4
09.02.2022 11:28:52	6.5	6.5	5.7	6.5	6.5	6.5		0	0.8
09.02.2022 11:28:58	8.7	7.1	5.7	8.7	8.7	7.8		1.6	1.4
09.02.2022 11:29:04	6.8	6.3	5.5	6.8	6.8	6.5		0.5	0.8
09.02.2022 11:29:10	7.8	6.1	5.5	7.8	7.8	6.9		1.7	0.6
09.02.2022 11:29:16	4.7	4.7	4.7	4.7	4.7	4.7		0	0
09.02.2022 11:29:22	5.2	5.2	5.1	5.2	5.2	5.2		0	0.1
09.02.2022 11:29:28	8.1	6	5.3	8.1	8.1	6.6		2.1	0.7
09.02.2022 11:29:34	5.5	5.5	5.2	5.5	5.5	5.5		0	0.3
09.02.2022 11:29:40	6.8	5.7	5.1	6.8	6.8	6.2		1.1	0.6
09.02.2022 11:29:46	11.7	6.1	5.3	11.7	10.9	6.9		5.6	0.8
09.02.2022 11:29:52	6.9	6.3	5.4	6.9	6.9	6.6		0.6	0.9
09.02.2022 11:29:58	9.2	7.6	5.2	9.2	9.2	8.3		1.6	2.4
09.02.2022 11:30:04	13.3	8.2	5.6	13.3	13.2	10.1		5.1	2.6
09.02.2022 11:30:10	6.9	6.6	5.4	6.9	6.9	6.7		0.3	1.2
09.02.2022 11:30:16	6.8	6.6	5.6	6.8	6.8	6.7		0.2	1
09.02.2022 11:30:22	7.4	7	5.3	7.4	7.4	7.2		0.4	1.7
09.02.2022 11:30:28	10.2	6.9	5.7	10.2	10.2	8.4		3.3	1.2
09.02.2022 11:30:34	5.1	5.1	5.1	5.1	5.1	5.1		0	0
09.02.2022 11:30:40	4.9	4.9	4.6	4.9	4.9	4.9		0	0.3
09.02.2022 11:30:46	5.8	5.5	4.7	5.8	5.8	5.7		0.3	0.8
09.02.2022 11:30:52	8.6	7.7	5.1	8.6	8.6	8.1		0.9	2.6
09.02.2022 11:30:58	8	6.1	5	8	8	6.9		1.9	1.1
09.02.2022 11:31:04	9.3	5.5	4.8	9.3	9	6.2		3.8	0.7
09.02.2022 11:31:10	4.8	4.8	4.7	4.8	4.8	4.8		0	0.1
09.02.2022 11:31:16	6.1	6	5.2	6.1	6.1	6		0.1	0.8
09.02.2022 11:31:22	5.9	5.9	5.4	5.9	5.9	5.9		0	0.5
09.02.2022 11:31:28	5.9	5.9	5.1	5.9	5.9	5.9		0	0.8
09.02.2022 11:31:34	5.6	5.6	5	5.6	5.6	5.6		0	0.6
09.02.2022 11:31:40	8	6.7	4.9	8	8	7.3		1.3	1.8
09.02.2022 11:31:46	4.6	4.6	4.6	4.6	4.6	4.6		0	0
09.02.2022 11:31:52	6.8	6.7	4.9	6.8	6.8	6.7		0.1	1.8
09.02.2022 11:31:58	5.3	5.3	4.5	5.3	5.3	5.3		0	0.8
09.02.2022 11:32:04	6.9	5.4	4.5	6.9	6.9	6.1		1.5	0.9
09.02.2022 11:32:10	6.8	5.8	4.8	6.8	6.8	6.2		1	1
09.02.2022 11:32:16	11.5	6.2	5.5	11.5	10.7	6.9		5.3	0.7
09.02.2022 11:32:22	5.5	5.5	5.3	5.5	5.5	5.5		0	0.2
09.02.2022 11:32:28	5.8	5.8	5.2	5.8	5.8	5.8		0	0.6
09.02.2022 11:32:34	6.7	5.7	5	6.7	6.7	6.2		1	0.7
09.02.2022 11:32:40	5.1	5.1	4.7	5.1	5.1	5.1		0	0.4
09.02.2022 11:32:46	9.7	7.1	5	9.7	9.7	8.3		2.6	2.1
09.02.2022 11:32:52	5	5	4.8	5	5	5		0	0.2
09.02.2022 11:32:58	13.5	6.6	4.9	13.5	13	7.9		6.9	1.7
09.02.2022 11:33:04	6.9	6.4	4.7	6.9	6.9	6.6		0.5	1.7
09.02.2022 11:33:10	6.3	6.3	5.2	6.3	6.3	6.2		0	1.1
09.02.2022 11:33:16	14.4	5.8	5.1	19.4	13.5	6.4		8.6	0.7
09.02.2022 11:33:22	7.7	5.8	5	7.7	7.7	6.3		1.9	0.8
09.02.2022 11:33:28	4.9	4.9	4.8	4.9	4.9	4.9		0	0.1
09.02.2022 11:33:34	4.5	4.5	4.4	4.5	4.5	4.5		0	0.1
09.02.2022 11:33:40	5.8	5.7	4.8	5.8	5.8	5.7		0.1	0.9
09.02.2022 11:33:46	5.7	5.4	4.5	5.7	5.6	5.5		0.3	0.9
09.02.2022 11:33:52	5.4	5.4	4.8	5.4	5.4	5.4		0	0.6
09.02.2022 11:33:58	7.9	5.9	4.6	7.9	7.8	6.4		2	1.3
09.02.2022 11:34:04	4.9	4.9	4.8	4.9	4.9	4.9		0	0.1
09.02.2022 11:34:10	6.2	5.7	4.4	6.2	6.2	5.9		0.5	1.3
09.02.2022 11:34:16	6.7	5.8	4.6	6.7	6.7	6.2		0.9	1.2
09.02.2022 11:34:22	5.9	5.8	4.9	5.9	5.9	5.8		0.1	0.9
09.02.2022 11:34:28	6.9	5	4.5	6.9	6.9	5.9		1.9	0.5
09.02.2022 11:34:34	4.9	4.9	4.9	4.9	4.9	4.9		0	0
09.02.2022 11:34:40	7.4	5.4	4.8	7.4	7.4	6.3		2	0.6
09.02.2022 11:34:46	7.1	6.8	5.3	7.1	7.1	6.9		0.3	1.5
09.02.2022 11:34:52	8	7.1	5.1	8	8	7.5		0.9	2
09.02.2022 11:34:58	8.5	5.4	4.8	8.5	8.4	6.8		3.1	0.6
09.02.2022 11:35:04	5.5	5.5	4.9	5.5	5.5	5.5		0	0.6
09.02.2022 11:35:10	6.8	6.2	4.7	6.8	6.8	6.4		0.6	1.5
09.02.2022 11:35:16	7	6.5	5	7	7	6.7		0.5	1.5
09.02.2022 11:35:22	9.3	6.4	5.3	9.3	9.2	7.3		2.9	1.1
09.02.2022 11:35:28	9.1	6.5	5.1	9.1	9	7.2		2.6	1.4
09.02.2022 11:35:34	5.6	5.5	4.8	5.6	5.6	5.5		0.1	0.7
09.02.2022 11:35:40	6.2	5.5	4.7	6.2	6.2	5.8		0.7	0.8
09.02.2022 11:35:46	8.3	6.4	4.7	8.3	8.3	7.3		1.9	1.7
09.02.2022 11:35:52	5.3	5.3	4.5	5.3	5.3	5.3		0	0.8
09.02.2022 11:35:58	8.3	6.6	4.7	8.3	8.3	7.4		1.7	1.9
09.02.2022 11:36:04	4.4	4.4	4.2	4.4	4.4	4.4		0	0.2
09.02.2022 11:36:10	6.9	5.7	4.4	6.9	6.9	6.2		1.2	1.3
09.02.2022 11:36:16	7	6.2	4.5	7	7	6.6		0.8	1.7
09.02.2022 11:36:22	6.2	5.8	5	6.2	6.2	6		0.4	0.8
09.02.2022 11:36:28	10.2	6.1	4.5	10.2	9.9	6.9		4.1	1.6
09.02.2022 11:36:34	7.3	6.7	4.8	7.3	7.3	7		0.6	1.9
09.02.2022 11:36:40	6.6	5.2	4.6	6.6	6.6	5.8		1.4	0.6
09.02.2022 11:36:46	13.9	5.6	5	18.9	13	6		8.3	0.6
09.02.2022 11:36:52	7.4	6.8	5.1	7.4	7.4	7		0.6	1.7
09.02.2022 11:36:58	5.9	5.1	4.4	5.9	5.9	5.5		0.8	0.7
09.02.2022 11:37:04	6.5	5.6	4.8	6.5	6.5	6		0.9	0.8
09.02.2022 11:37:10	4.8	4.8	4.8	4.8	4.8	4.8		0	0
09.02.2022 11:37:16	4.9	4.9	4.5	4.9	4.9	4.9		0	0.4
09.02.2022 11:37:22	4.9	4.5	4	4.9	4.9	4.7		0.4	0.5
09.02.2022 11:37:28	5	5	4.3	5	5	5		0	0.7
09.02.2022 11:37:34	6.9	5.8	4.4	6.9	6.9	6.3		1.1	1.4
09.02.2022 11:37:40	5.1	5.1	4.5	5.1	5.1	5		0	0.6
09.02.2022 11:37:46	10.1	5.5	4.9	10.1	9.8	6.5		4.6	0.6
09.02.2022 11:37:52	7.5	6.2	4.8	7.5	7.5	6.8		1.3	1.4
09.02.2022 11:37:58	8.5	7.6	4.8	8.5	8.5	8		0.9	2.8
09.02.2022 11:38:04	8.8	7.3	5.8	8.8	8.7	8		1.5	1.5
09.02.2022 11:38:10	11.1	8.3	5.3	11.1	11	9.2		2.8	3
09.02.2022 11:38:16	11.3	7.2	5.3	11.3	11	8		4.1	1.9
09.02.2022 11:38:22	9.9	6.6	5	9.9	9.9	8.1		3.3	1.6
09.02.2022 11:38:28	12.5	7.9	5.3	12.5	12.2	8.9		4.6	2.6
09.02.2022 11:38:34	13.8	8.8	5.5	13.8	13.5	10		5	3.3
09.02.2022 11:38:40	10.7	6.3	4.9	10.7	10.4	7.3		4.4	1.4
09.02.2022 11:38:46	8.5	6.1	4.8	8.5	8.5	7.1		2.4	1.3
09.02.2022 11:38:52	6.7	5.9	4.8	6.7	6.7	6.2		0.8	1.1
09.02.2022 11:38:58	13.6	6.9	5	13.6	13.4	9.1		6.7	1.9
09.02.2022 11:39:04	10	5.1	4.2	10	9.7	6.3		4.9	0.9
09.02.2022 11:39:10	15.3	8.2	5.2	15.3	15.2	10.7		7.1	3
09.02.2022 11:39:16	7.7	6.2	5.2	7.7	7.7	6.9		1.5	1
09.02.2022 11:39:22	11.9	6.1	5.3	11.9	11.5	7.3		5.8	0.8
09.02.2022 11:39:28	11.4	6.5	5.1	11.4	11.3	8		4.9	1.4
09.02.2022 11:39:34	9.8	5.9	5.2	9.8	9.8	7.3		3.9	0.7
09.02.2022 11:39:40	4.9	4.9	4.8	4.9	4.9	4.9		0	0.1
09.02.2022 11:39:46	11.2	6.3	5.1	11.2	11.2	8.5		4.9	1.2
09.02.2022 11:39:52	11.8	5.3	4.9	11.8	11.4	6.8		6.5	0.4
09.02.2022 11:39:58	8.8	7	5	8.8	8.8	7.8		1.8	2
09.02.2022 11:40:04	7	6.7	4.9	7	7	6.8		0.3	1.8
09.02.2022 11:40:10	16.1	5.7	4.7	21.1	15.2	7.1		10.4	1
09.02.2022 11:40:16	16.6	5.7	4.5	21.6	15.7	7.4		10.9	1.2
09.02.2022 11:40:22	4.9	4.9	4.7	4.9	4.9	4.9		0	0.2
09.02.2022 11:40:28	8.7	5.1	4.5	8.7	8.6	6		3.6	0.6
09.02.2022 11:40:34	11.4	6.2	5.1	11.4	11.3	7.8		5.2	1.1
09.02.2022 11:40:40	12.9	7.5	5.4	12.9	12.8	9.6		5.4	2.1
09.02.2022 11:40:46	14.4	5.6	5.1	14.4	13.7	7.2		8.8	0.5
09.02.2022 11:40:52	8.5	7.7	4.9	8.5	8.5	8		0.8	2.8
09.02.2022 11:40:58	9.1	6.7	4.7	9.1	9	7.8		2.4	2
09.02.2022 11:41:04	14.5	6.1	5.1	14.5	14.1	8.1		8.4	1
09.02.2022 11:41:10	9.2	6.7	4.9	9.2	9.2	7.5		2.5	1.8
09.02.2022 11:41:16	11	5.2	4.6	11	10.6	6.4		5.8	0.6
09.02.2022 11:41:22	12.9	7.2	4.9	12.9	12.9	9.7		5.7	2.3
09.02.2022 11:41:28	12.4	6.4	5	12.4	12.2	8.4		6	1.4
09.02.2022 11:41:34	7.7	6.7	4.9	7.7	7.7	7.2		1	1.8
09.02.2022 11:41:40	11.4	5.8	4.5	11.4	11.2	7.2		5.6	1.3
09.02.2022 11:41:46	11	5.9	4.6	11	10.8	7.4		5.1	1.3
09.02.2022 11:41:52	12.5	7.6	5.1	12.5	12.2	8.8		4.9	2.5
09.02.2022 11:41:58	7.6	6.7	5	7.6	7.6	7.1		0.9	1.7
09.02.2022 11:42:04	9.5	6.6	4.9	9.5	9.5	7.5		2.9	1.7
09.02.2022 11:42:10	6	5.7	4.8	6	6	5.8		0.3	0.9
09.02.2022 11:42:16	7.9	6.7	4.6	7.9	7.9	7.2		1.2	2.1
09.02.2022 11:42:22	9.7	6.4	4.8	9.7	9.7	7.9		3.3	1.6
09.02.2022 11:42:28	6.4	6.2	4.6	6.4	6.4	6.3		0.2	1.6
09.02.2022 11:42:34	7.3	6.1	4.8	7.3	7.3	6.7		1.2	1.3
09.02.2022 11:42:40	4.4	4.4	4.1	4.4	4.4	4.4		0	0.3
09.02.2022 11:42:46	8.5	5.7	4.6	8.5	8.4	6.6		2.8	1.1
09.02.2022 11:42:52	7.3	5.7	4.1	7.3	7.2	6.4		1.6	1.6
09.02.2022 11:42:58	8.2	7.5	4.9	8.2	8.2	7.8		0.7	2.6
09.02.2022 11:43:04	9.2	6.4	4.6	9.2	9.1	7.3		2.8	1.8
09.02.2022 11:43:10	7.6	6.9	4.9	7.6	7.6	7.3		0.7	2
09.02.2022 11:43:16	8.8	5.6	4.6	8.8	8.8	6.7		3.2	1
09.02.2022 11:43:22	4.5	4.5	4.5	4.5	4.5	4.5		0	0
09.02.2022 11:43:28	9.8	6.7	4.8	9.8	9.8	7.7		3.1	1.9
09.02.2022 11:43:34	6	5.6	4.4	6	6	5.8		0.4	1.2
09.02.2022 11:43:40	6.2	5.2	4.2	6.2	6.2	5.6		1	1
09.02.2022 11:43:46	9.8	6.7	4.5	9.8	9.7	7.7		3.1	2.2
09.02.2022 11:43:52	6.9	5.9	4.4	6.9	6.9	6.3		1	1.5
09.02.2022 11:43:58	7.2	5.7	4.3	7.2	7.2	6.4		1.5	1.4
09.02.2022 11:44:04	5	5	4	5	5	5		0	1
09.02.2022 11:44:10	6.4	5.2	4.6	6.4	6.4	5.8		1.2	0.6
09.02.2022 11:44:16	10.1	7.4	4.6	10.1	10.1	8.3		2.7	2.8
09.02.2022 11:44:22	4.6	4.6	4.4	4.6	4.6	4.6		0	0.2
09.02.2022 11:44:28	4.7	4.7	4.2	4.7	4.7	4.7		0	0.5
09.02.2022 11:44:34	13.2	4.9	4.1	18.2	12.4	5.4		8.3	0.8
09.02.2022 11:44:40	5.9	5.6	4.6	5.9	5.9	5.7		0.3	1
09.02.2022 11:44:46	7.8	5.4	4.2	7.8	7.7	6.1		2.4	1.2
09.02.2022 11:44:52	7.2	5.8	4.4	7.2	7.2	6.5		1.4	1.4
09.02.2022 11:44:58	7.8	6.8	4.4	7.8	7.8	7.3		1	2.4
09.02.2022 11:45:04	7	5.2	4.1	7	7	6		1.8	1.1
09.02.2022 11:45:10	5.6	4.7	4.2	5.6	5.6	5.1		0.9	0.5
09.02.2022 11:45:16	7.9	7.3	4.9	7.9	7.9	7.5		0.6	2.4
09.02.2022 11:45:22	7.1	6	4.5	7.1	7.1	6.5		1.1	1.5
09.02.2022 11:45:28	9.1	5.7	4.6	9.1	8.9	6.5		3.4	1.1
09.02.2022 11:45:34	9.2	6.2	4.8	9.2	9.2	7.5		3	1.4
09.02.2022 11:45:40	6.5	4.7	4	6.5	6.5	5.1		1.8	0.7
09.02.2022 11:45:46	4.7	4.7	3.9	4.7	4.7	4.7		0	0.8
09.02.2022 11:45:52	6.2	4.9	4.1	6.2	6.2	5.5		1.3	0.8
09.02.2022 11:45:58	8.9	7.4	4.3	8.9	8.9	8.1		1.5	3.1
09.02.2022 11:46:04	7.1	6.1	4.8	7.1	7.1	6.5		1	1.3
09.02.2022 11:46:10	8.4	7.3	5.1	8.4	8.4	7.8		1.1	2.2
09.02.2022 11:46:16	5.2	5.2	4.9	5.2	5.2	5.2		0	0.3
09.02.2022 11:46:22	8.8	6.6	5	8.8	8.8	7.2		2.2	1.6
09.02.2022 11:46:28	5.6	5.6	4.6	5.6	5.6	5.5		0	1
09.02.2022 11:46:34	6.7	5.6	4.8	6.7	6.7	6.1		1.1	0.8
09.02.2022 11:46:40	13.9	4.9	4.2	18.9	13.1	5.7		9	0.7
09.02.2022 11:46:46	6.1	5.1	4.4	6.1	6	5.5		1	0.7
09.02.2022 11:46:52	8.5	5	4.5	8.5	8.4	6.2		3.5	0.5
09.02.2022 11:46:58	7.3	6.6	4.6	7.3	7.3	6.9		0.7	2
09.02.2022 11:47:04	8.3	6.1	4.3	8.3	8.2	6.7		2.2	1.8
09.02.2022 11:47:10	5.8	5.7	4.5	5.8	5.8	5.8		0.1	1.2
09.02.2022 11:47:16	8.8	6.4	4.7	8.8	8.8	7.5		2.4	1.7
09.02.2022 11:47:22	9.4	6.1	4.9	9.4	9.3	6.8		3.3	1.2
09.02.2022 11:47:28	8.2	5.1	4.3	8.2	8.1	6.1		3.1	0.8
09.02.2022 11:47:34	4.8	4.8	4.8	4.8	4.8	4.8		0	0
09.02.2022 11:47:40	5.1	5.1	4.4	5.1	5.1	5.1		0	0.7
09.02.2022 11:47:46	11	6	4.5	11	10.8	7.5		5	1.5
09.02.2022 11:47:52	6.9	6.5	4.6	6.9	6.9	6.6		0.4	1.9
09.02.2022 11:47:58	6.2	5.5	4.4	6.2	6.2	5.9		0.7	1.1
09.02.2022 11:48:04	6.1	5.2	4.2	6.1	6.1	5.6		0.9	1
09.02.2022 11:48:10	8.1	5.6	4.2	8.1	8	6.7		2.5	1.4
09.02.2022 11:48:16	5.6	4.9	4.1	5.6	5.6	5.2		0.7	0.8
09.02.2022 11:48:22	6.3	5.1	4.4	6.3	6.3	5.7		1.2	0.7
09.02.2022 11:48:28	11.7	6.9	4.6	11.7	11.5	8.3		4.8	2.3
09.02.2022 11:48:34	5.5	5.2	4.5	5.5	5.5	5.3		0.3	0.7

## Sheet: 3.autopsy (without mask)
date & time	PM10 [ug/m3]	PM2,5 [ug/m3]	PM1 [ug/m3]	Inhalable [ug/m3]	Thoracic [ug/m3]	Alveolic [ug/m3]		PMcoarse	1-2.5µm
10.02.2022 08:20:48	17.4	16.7	12.3	17.4	17.4	17		0.7	4.4
10.02.2022 08:20:54	19.7	13.4	12.4	19.7	18.8	14.4		6.3	1
10.02.2022 08:21:00	19.8	15.1	12.5	19.8	19.7	17.2		4.7	2.6				PM10	PM2.5	PM1
10.02.2022 08:21:06	18.7	14.3	13.3	18.7	18.6	15.9		4.4	1		Background	Hintergrund	17.062	14.53	12.976
10.02.2022 08:21:12	17.1	14.7	12.6	17.1	17	15.4		2.4	2.1		sawing	Sägen	26.4	16.7426	12.8148
10.02.2022 08:21:18	14	13.4	11.2	14	14	13.7		0.6	2.2
10.02.2022 08:21:24	13.7	13.3	12.1	13.7	13.7	13.5		0.4	1.2
10.02.2022 08:21:30	10.4	10.4	10.4	10.4	10.4	10.4		0	0
10.02.2022 08:21:36	14.2	12.5	11.7	14.2	14.2	13.2		1.7	0.8
10.02.2022 08:21:42	15.2	13.3	11.5	15.2	15.2	14.2		1.9	1.8
10.02.2022 08:21:48	25.2	13.9	11.6	25.2	24.5	16.6		11.3	2.3
10.02.2022 08:21:54	14.5	13.1	11.9	14.5	14.5	13.7		1.4	1.2
10.02.2022 08:22:00	17.9	12.7	11.6	17.9	17.8	14.7		5.2	1.1
10.02.2022 08:22:06	18.2	13.2	12	18.2	18.2	15.1		5	1.2
10.02.2022 08:22:12	15.4	13.1	10.8	15.4	15.4	14.1		2.3	2.3
10.02.2022 08:22:18	16.4	11.9	10.3	16.4	16.3	13.2		4.5	1.6
10.02.2022 08:22:24	18.1	14.3	12.6	18.1	18	15.6		3.8	1.7
10.02.2022 08:22:30	23.2	13.5	12.2	23.6	21.6	15.1		9.7	1.3
10.02.2022 08:22:36	18.5	15.8	13.3	18.5	18.4	16.6		2.7	2.5
10.02.2022 08:22:42	18.6	15.6	12.1	18.6	18.5	16.9		3	3.5
10.02.2022 08:22:48	21.4	14.6	11.1	21.4	21.3	16.9		6.8	3.5
10.02.2022 08:22:54	10.5	10.5	10.1	10.5	10.5	10.5		0	0.4
10.02.2022 08:23:00	18.8	13.9	11.8	18.8	18.7	15.7		4.9	2.1
10.02.2022 08:23:06	14.2	13.3	11.6	14.2	14.2	13.7		0.9	1.7
10.02.2022 08:23:12	14.1	12.8	11.8	14.1	14.1	13.4		1.3	1
10.02.2022 08:23:18	19.2	14.4	12.4	19.2	19.1	16.2		4.8	2
10.02.2022 08:23:24	14.5	13.4	11.9	14.5	14.5	13.9		1.1	1.5
10.02.2022 08:23:30	15.4	14.2	11.4	15.4	15.4	14.7		1.2	2.8
10.02.2022 08:23:36	24	17.3	12.3	24	23.9	19.9		6.7	5
10.02.2022 08:23:42	18.1	13.7	11.2	18.1	18.1	15.3		4.4	2.5
10.02.2022 08:23:48	13.5	12.6	10.7	13.5	13.5	13		0.9	1.9
10.02.2022 08:23:54	19.7	17.1	12.5	19.7	19.7	18.2		2.6	4.6
10.02.2022 08:24:00	16	14.4	12.1	16	16	15.1		1.6	2.3
10.02.2022 08:24:06	16.1	13.3	10.9	16.1	16.1	14.5		2.8	2.4
10.02.2022 08:24:12	17.6	13.4	11.7	17.6	17.5	14.9		4.2	1.7
10.02.2022 08:24:18	17.6	15.2	12.1	17.6	17.6	16.3		2.4	3.1
10.02.2022 08:24:24	11.6	11.6	11.3	11.6	11.6	11.6		0	0.3
10.02.2022 08:24:30	12.4	12.4	11.9	12.4	12.4	12.4		0	0.5
10.02.2022 08:24:36	21.1	15	12.1	21.1	21	17		6.1	2.9
10.02.2022 08:24:42	18.9	16.3	12.2	18.9	18.9	17.5		2.6	4.1
10.02.2022 08:24:48	21	15.1	12.8	21	20.6	16.3		5.9	2.3
10.02.2022 08:24:54	15.3	13.1	12.1	15.3	15.3	14.1		2.2	1
10.02.2022 08:25:00	20	12.7	11.3	20	19.6	14.6		7.3	1.4
10.02.2022 08:25:06	14	12.9	11	14	14	13.4		1.1	1.9
10.02.2022 08:25:12	16.3	14.7	12.1	16.3	16.3	15.4		1.6	2.6
10.02.2022 08:25:18	14.4	12.8	11.2	14.4	14.4	13.5		1.6	1.6
10.02.2022 08:25:24	20	15.2	11.8	20	20	17		4.8	3.4
10.02.2022 08:25:30	16.9	14.3	12	16.9	16.8	15.4		2.6	2.3
10.02.2022 08:25:36	16.1	11.2	11.1	16.1	16	13		4.9	0.1
10.02.2022 08:25:42	16.3	12.8	11.2	38.1	23	13.9		3.5	1.6
10.02.2022 08:25:48	14.2	13.1	11.7	14.2	14.2	13.6		1.1	1.4
10.02.2022 08:25:54	20.3	16.3	12.1	20.3	20.3	18.1		4	4.2
10.02.2022 08:26:00	20.8	15.4	12.2	20.8	20.7	17.8		5.4	3.2
10.02.2022 08:26:06	17.7	14	11.9	17.7	17.7	15.3		3.7	2.1
10.02.2022 08:26:12	16.2	14.5	12.4	16.2	16.2	15.3		1.7	2.1
10.02.2022 08:26:18	19.4	11.9	11.5	19.4	18.9	13.5		7.5	0.4
10.02.2022 08:26:24	17.9	14.4	11.6	17.9	17.8	15.6		3.5	2.8
10.02.2022 08:26:30	15.4	14.2	11.5	15.4	15.4	14.8		1.2	2.7
10.02.2022 08:26:36	16.8	14.8	12.5	16.8	16.8	15.7		2	2.3
10.02.2022 08:26:42	13.3	12.6	11.3	13.3	13.3	12.9		0.7	1.3
10.02.2022 08:26:48	17.1	14.8	11.5	17.1	17.1	15.8		2.3	3.3
10.02.2022 08:26:54	15	13.5	11.3	15	15	14.2		1.5	2.2
10.02.2022 08:27:00	12.4	11.4	10.1	12.4	12.4	11.9		1	1.3
10.02.2022 08:27:06	15.8	13.6	11.5	15.8	15.7	14.2		2.2	2.1
10.02.2022 08:27:12	17.3	14.6	11.6	17.3	17.2	15.4		2.7	3
10.02.2022 08:27:18	20.3	11.8	11	25.3	19.5	12.4		8.5	0.8
10.02.2022 08:27:24	18.6	12.2	11.4	18.6	17.7	12.9		6.4	0.8
10.02.2022 08:27:30	11.9	11.9	11.4	11.9	11.9	11.9		0	0.5
10.02.2022 08:27:36	17.3	13.2	11.3	17.3	17.3	14.7		4.1	1.9
10.02.2022 08:27:42	16.9	15.3	13.6	16.9	16.9	16.1		1.6	1.7
10.02.2022 08:27:48	16.2	12.8	10.9	37.9	22.8	13.9		3.4	1.9
10.02.2022 08:27:54	14.6	13.4	11.2	14.6	14.6	13.9		1.2	2.2
10.02.2022 08:28:00	17.8	14.6	11.6	17.8	17.7	15.7		3.2	3
10.02.2022 08:28:06	16.2	13	11.9	16.2	16.1	14.1		3.2	1.1
10.02.2022 08:28:12	16.6	13.9	11.5	16.6	16.6	15.2		2.7	2.4
10.02.2022 08:28:18	20.5	14.8	11.1	20.5	20.1	16.3		5.7	3.7
10.02.2022 08:28:24	15.3	14.2	11.9	15.3	15.3	14.7		1.1	2.3
10.02.2022 08:28:30	16.4	15.3	12.7	16.4	16.4	15.8		1.1	2.6
10.02.2022 08:28:36	12.2	12.2	11.9	12.2	12.2	12.2		0	0.3
10.02.2022 08:28:42	19.5	15.8	12.5	19.5	19.5	17.1		3.7	3.3
10.02.2022 08:28:48	15.2	14.2	12.1	15.2	15.2	14.6		1	2.1
10.02.2022 08:28:54	14.3	11.9	11.3	14.3	14.3	13		2.4	0.6
10.02.2022 08:29:00	17.5	15.6	12.7	17.5	17.5	16.4		1.9	2.9
10.02.2022 08:29:06	17.5	15.8	13.5	17.5	17.5	16.5		1.7	2.3
10.02.2022 08:29:12	26.2	14.9	12.4	26.5	24.2	16.2		11.3	2.5
10.02.2022 08:29:18	21.3	13.5	12.4	21.3	20.9	15.6		7.8	1.1
10.02.2022 08:29:24	14.7	14	11.7	14.7	14.7	14.3		0.7	2.3
10.02.2022 08:29:30	14.4	13.5	12.2	14.4	14.4	13.9		0.9	1.3
10.02.2022 08:29:36	16.1	15.2	13.2	16.1	16.1	15.6		0.9	2
10.02.2022 08:29:42	15.9	14.9	13.7	15.9	15.9	15.3		1	1.2
10.02.2022 08:29:48	17.5	15	13.5	17.5	17.5	16.1		2.5	1.5
10.02.2022 08:29:54	16.5	15.5	12.7	16.5	16.5	16		1	2.8
10.02.2022 08:30:00	13.2	13.2	12.5	13.2	13.2	13.2		0	0.7
10.02.2022 08:30:06	24.1	16.9	16	24.1	23.2	18		7.2	0.9
10.02.2022 08:30:12	22.5	15.1	12.9	22.5	22.2	17.3		7.4	2.2
10.02.2022 08:30:18	13.1	13.1	12.4	13.1	13.1	13.1		0	0.7
10.02.2022 08:30:24	16.1	14.3	12.6	16.1	16.1	15.1		1.8	1.7
10.02.2022 08:30:30	16.9	13.9	12.3	16.9	16.8	14.9		3	1.6
10.02.2022 08:30:36	21.4	13.8	12.6	21.4	21.3	16.8		7.6	1.2
10.02.2022 08:30:42	20.4	14.7	13	20.4	20.2	16.5		5.7	1.7
10.02.2022 08:30:48	15.6	13.7	11.9	15.6	15.6	14.6		1.9	1.8
10.02.2022 08:30:54	12.1	12.1	11.8	12.1	12.1	12.1		0	0.3
10.02.2022 08:31:00	13.9	13.5	12.7	13.9	13.9	13.7		0.4	0.8
10.02.2022 08:31:06	12.7	12.7	12	12.7	12.7	12.7		0	0.7
10.02.2022 08:31:12	13	13	11.7	13	13	13		0	1.3
10.02.2022 08:31:18	18.3	15.7	12	18.3	18.2	16.5		2.6	3.7
10.02.2022 08:31:24	16.3	13.8	12.3	16.3	16.2	14.6		2.5	1.5
10.02.2022 08:31:30	15.1	14.7	12.7	15.1	15.1	14.9		0.4	2
10.02.2022 08:31:36	16.7	14.3	13.3	16.7	16.7	15.4		2.4	1
10.02.2022 08:31:42	15.3	14	13.3	15.3	15.3	14.6		1.3	0.7
10.02.2022 08:31:48	20	16.2	14.9	20	20	17.6		3.8	1.3
10.02.2022 08:31:54	15.1	14.6	13.5	15.1	15.1	14.8		0.5	1.1
10.02.2022 08:32:00	21.3	16.6	13.8	21.3	21.2	18.4		4.7	2.8
10.02.2022 08:32:06	23	15.1	12.9	23	22.5	17.2		7.9	2.2
10.02.2022 08:32:12	14.1	14	13.2	14.1	14.1	14		0.1	0.8
10.02.2022 08:32:18	17.2	15.6	13.7	17.2	17.2	16.3		1.6	1.9
10.02.2022 08:32:24	13.6	13.6	13.1	13.6	13.6	13.6		0	0.5
10.02.2022 08:32:30	14.8	13.6	12.2	14.8	14.8	14.1		1.2	1.4
10.02.2022 08:32:36	21.1	14.9	13.8	21.1	20.7	16.3		6.2	1.1
10.02.2022 08:32:42	16.6	15.9	14.5	16.6	16.6	16.2		0.7	1.4
10.02.2022 08:32:48	21.1	15.3	14.5	21.1	20.9	17.1		5.8	0.8
10.02.2022 08:32:54	15.6	15.2	13.8	15.6	15.6	15.4		0.4	1.4
10.02.2022 08:33:00	14.1	14.1	14	14.1	14.1	14.1		0	0.1
10.02.2022 08:33:06	20.1	15	13.2	20.1	20	16.9		5.1	1.8
10.02.2022 08:33:12	16.8	13.4	12.5	16.8	16.7	14.2		3.4	0.9
10.02.2022 08:33:18	23.1	15.3	13.4	23.5	21.5	16		7.8	1.9
10.02.2022 08:33:24	16.8	15.6	13.3	16.8	16.8	16.1		1.2	2.3
10.02.2022 08:33:30	15.6	15.1	13.7	15.6	15.6	15.3		0.5	1.4
10.02.2022 08:33:36	16.9	16	13.8	16.9	16.9	16.4		0.9	2.2
10.02.2022 08:33:42	16.6	15.7	14	16.6	16.6	16.1		0.9	1.7
10.02.2022 08:33:48	15.8	14.6	13.7	15.8	15.8	15.1		1.2	0.9
10.02.2022 08:33:54	19.7	18.3	15.1	19.7	19.7	18.9		1.4	3.2
10.02.2022 08:34:00	15.6	15.6	15	15.6	15.6	15.6		0	0.6
10.02.2022 08:34:06	18.7	14	12.3	18.7	18.4	15.1		4.7	1.7
10.02.2022 08:34:12	17	16.3	14.1	17	17	16.6		0.7	2.2
10.02.2022 08:34:18	14.8	14.4	13.1	14.8	14.8	14.6		0.4	1.3
10.02.2022 08:34:24	17.6	15	14.1	17.6	17.5	15.8		2.6	0.9
10.02.2022 08:34:30	30.4	15.2	14.5	31.1	27	16.1		15.2	0.7
10.02.2022 08:34:36	15.5	15.5	15	15.5	15.5	15.5		0	0.5
10.02.2022 08:34:42	18.5	16.1	14.2	18.5	18.4	16.8		2.4	1.9
10.02.2022 08:34:48	16.6	16	15	16.6	16.6	16.3		0.6	1
10.02.2022 08:34:54	17.4	16.3	14.6	17.4	17.4	16.8		1.1	1.7
10.02.2022 08:35:00	19.3	19.3	18.7	19.3	19.3	19.3		0	0.6
10.02.2022 08:35:06	20.4	17.9	16.2	20.4	20.3	18.7		2.5	1.7
10.02.2022 08:35:12	19.5	17.8	15.6	19.5	19.5	18.6		1.7	2.2
10.02.2022 08:35:18	18.3	17.4	16.5	18.3	18.3	17.8		0.9	0.9
10.02.2022 08:35:24	20.4	17.5	15.8	20.4	20.3	18.4		2.9	1.7
10.02.2022 08:35:30	16.5	16.5	16.2	16.5	16.5	16.5		0	0.3
10.02.2022 08:35:36	18	16.9	14.9	18	18	17.4		1.1	2
10.02.2022 08:35:42	21.6	19.4	16	21.6	21.5	20		2.2	3.4
10.02.2022 08:35:48	19.1	16.7	15	19.1	19.1	17.8		2.4	1.7
10.02.2022 08:35:54	16.6	16.1	14.8	16.6	16.6	16.3		0.5	1.3
10.02.2022 08:36:00	14.5	14.5	14.2	14.5	14.5	14.5		0	0.3
10.02.2022 08:36:06	14.4	14.3	13.4	14.4	14.4	14.3		0.1	0.9
10.02.2022 08:36:12	18.5	15.5	14.9	18.5	18.4	16.5		3	0.6
10.02.2022 08:36:18	16	16	14.9	16	16	16		0	1.1
10.02.2022 08:36:24	13.8	13.8	13	13.8	13.8	13.8		0	0.8
10.02.2022 08:36:30	12.7	12.7	12.2	12.7	12.7	12.7		0	0.5
10.02.2022 08:36:36	15.5	15	13.8	15.5	15.5	15.2		0.5	1.2
10.02.2022 08:36:42	19.3	14	13.4	19.3	18.5	14.6		5.3	0.6
10.02.2022 08:36:48	13.9	13.9	13.8	13.9	13.9	13.9		0	0.1
10.02.2022 08:36:54	15.6	14.7	13.7	15.6	15.6	15.1		0.9	1
10.02.2022 08:37:00	18.3	15.2	13.7	18.3	18.2	16.2		3.1	1.5
10.02.2022 08:37:06	17.9	15.8	13.9	17.9	17.9	16.7		2.1	1.9
10.02.2022 08:37:12	22	18.3	16.4	22	21.9	19.6		3.7	1.9
10.02.2022 08:37:18	16.2	15.6	14.1	16.2	16.2	15.9		0.6	1.5
10.02.2022 08:37:24	15.6	14.6	13.6	15.6	15.6	15		1	1
10.02.2022 08:37:30	13.3	13.3	13	13.3	13.3	13.3		0	0.3
10.02.2022 08:37:36	19	15.8	13.2	19	18.9	16.8		3.2	2.6
10.02.2022 08:37:42	16.8	15.7	13.8	16.8	16.8	16.2		1.1	1.9
10.02.2022 08:37:48	18.6	17.7	16	18.6	18.6	18.1		0.9	1.7
10.02.2022 08:37:54	14.3	14.3	13.7	14.3	14.3	14.3		0	0.6
10.02.2022 08:38:00	15.9	14.8	13.8	15.9	15.9	15.3		1.1	1
10.02.2022 08:38:06	17.7	16.2	14.5	17.7	17.6	16.9		1.5	1.7
10.02.2022 08:38:12	17.7	15.7	15	17.7	17.7	16.6		2	0.7
10.02.2022 08:38:18	17.7	15.4	14.8	17.7	17.7	16.4		2.3	0.6
10.02.2022 08:38:24	18.3	16.1	15.2	18.3	18.2	16.8		2.2	0.9
10.02.2022 08:38:30	17.1	15.6	14.6	17.1	17.1	16.3		1.5	1
10.02.2022 08:38:36	20.8	18.7	16.1	20.8	20.8	19.6		2.1	2.6
10.02.2022 08:38:42	14.7	14.7	14.1	14.7	14.7	14.7		0	0.6
10.02.2022 08:38:48	17.9	17.9	16.6	17.9	17.9	17.9		0	1.3
10.02.2022 08:38:54	14.8	14.8	14.2	14.8	14.8	14.8		0	0.6
10.02.2022 08:39:00	17.2	15.3	14.8	17.2	17.2	16.2		1.9	0.5
10.02.2022 08:39:06	21	15.7	14.6	21	20.2	16.3		5.3	1.1
10.02.2022 08:39:12	19	15.7	14.9	19	18.9	16.8		3.3	0.8
10.02.2022 08:39:18	20.4	16.1	14.2	20.4	20.1	17		4.3	1.9
10.02.2022 08:39:24	17.2	16.7	14	17.2	17.2	16.9		0.5	2.7
10.02.2022 08:39:30	16.5	16	14.4	16.5	16.5	16.2		0.5	1.6
10.02.2022 08:39:36	15.6	15.6	14.7	15.6	15.6	15.6		0	0.9
10.02.2022 08:39:42	18.6	17.7	16.5	18.6	18.6	18.1		0.9	1.2
10.02.2022 08:39:48	14.3	14.3	14.1	14.3	14.3	14.3		0	0.2
10.02.2022 08:39:54	16.7	15.4	14.5	16.7	16.6	16		1.3	0.9
10.02.2022 08:40:00	19.8	16.4	14.9	19.8	19.7	17.5		3.4	1.5
10.02.2022 08:40:06	15.8	15.8	15.4	15.8	15.8	15.8		0	0.4
10.02.2022 08:40:12	14.7	14.7	14.4	14.7	14.7	14.7		0	0.3
10.02.2022 08:40:18	19.5	15.8	14.3	19.5	19.2	16.5		3.7	1.5
10.02.2022 08:40:24	16.7	15.3	13.4	16.7	16.7	15.9		1.4	1.9
10.02.2022 08:40:30	16.2	15.1	14.2	16.2	16.2	15.6		1.1	0.9
10.02.2022 08:40:36	17.2	15.8	14.4	17.2	17.2	16.4		1.4	1.4
10.02.2022 08:40:42	17.9	16	14.5	17.9	17.9	16.9		1.9	1.5
10.02.2022 08:40:48	21.6	16.4	14.6	21.6	20.8	17		5.2	1.8
10.02.2022 08:40:54	18.1	16.8	15.8	18.1	18.1	17.4		1.3	1
10.02.2022 08:41:00	14.7	14.7	13.8	14.7	14.7	14.7		0	0.9
10.02.2022 08:41:06	17.5	15.4	13.4	75.5	24.4	16.4		2.1	2
10.02.2022 08:41:12	17.4	15.5	13.8	17.4	17.4	16.3		1.9	1.7
10.02.2022 08:41:18	24.8	16.5	14.1	29.8	23.9	16.9		8.3	2.4
10.02.2022 08:41:24	16	14.8	13.4	16	16	15.3		1.2	1.4
10.02.2022 08:41:30	15.2	15.2	14.6	15.2	15.2	15.2		0	0.6
10.02.2022 08:41:36	14.1	14.1	13.6	14.1	14.1	14.1		0	0.5
10.02.2022 08:41:42	13.1	13.1	12.7	13.1	13.1	13.1		0	0.4
10.02.2022 08:41:48	14.3	13.2	12.7	14.3	14.3	13.7		1.1	0.5
10.02.2022 08:41:54	12.3	12.3	12.1	12.3	12.3	12.3		0	0.2
10.02.2022 08:42:00	14	12.6	11.8	14	14	13.2		1.4	0.8
10.02.2022 08:42:06	16.1	14.5	13.3	16.1	16.1	15.2		1.6	1.2
10.02.2022 08:42:12	15.1	14.2	13.4	15.1	15.1	14.6		0.9	0.8
10.02.2022 08:42:18	13.2	13.2	12.8	13.2	13.2	13.1		0	0.4
10.02.2022 08:42:24	15.5	13.5	11.9	15.5	15.4	14		2	1.6
10.02.2022 08:42:30	19.4	17.1	14.5	19.4	19.3	17.8		2.3	2.6
10.02.2022 08:42:36	14.4	14.4	14.1	14.4	14.4	14.4		0	0.3
10.02.2022 08:42:42	17	15.3	13.4	17	17	16.1		1.7	1.9
10.02.2022 08:42:48	13.9	13.9	13.7	13.9	13.9	13.9		0	0.2
10.02.2022 08:42:54	16.6	15.6	13.3	16.6	16.6	16.1		1	2.3
10.02.2022 08:43:00	15.4	15	12.8	15.4	15.4	15.2		0.4	2.2
10.02.2022 08:43:06	18.1	13	12.2	18.1	17.8	14.3		5.1	0.8
10.02.2022 08:43:12	16.1	13.8	12.2	16.1	16	14.5		2.3	1.6
10.02.2022 08:43:18	12.8	12.8	12.5	12.8	12.8	12.8		0	0.3
10.02.2022 08:43:24	15.7	15.2	13.8	15.7	15.7	15.4		0.5	1.4
10.02.2022 08:43:30	15.6	13	12.4	15.6	15.5	13.8		2.6	0.6
10.02.2022 08:43:36	13.4	13.4	12.7	13.4	13.4	13.4		0	0.7
10.02.2022 08:43:42	17.2	14.8	13.7	17.2	17.2	15.5		2.4	1.1
10.02.2022 08:43:48	13.1	13.1	12.1	13.1	13.1	13.1		0	1
10.02.2022 08:43:54	12.8	12.8	12.3	12.8	12.8	12.8		0	0.5
10.02.2022 08:44:00	15.8	14.3	13.1	15.8	15.8	15		1.5	1.2
10.02.2022 08:44:06	16.7	14.5	12.8	16.7	16.7	15.5		2.2	1.7
10.02.2022 08:44:12	18.3	14.7	13.2	18.3	18.3	16		3.6	1.5
10.02.2022 08:44:18	14.1	14.1	13.8	14.1	14.1	14.1		0	0.3
10.02.2022 08:44:24	14.9	14.3	12.6	14.9	14.9	14.6		0.6	1.7
10.02.2022 08:44:30	15	14.9	13.8	15	15	14.9		0.1	1.1
10.02.2022 08:44:36	13.5	13.5	12.9	13.5	13.5	13.5		0	0.6
10.02.2022 08:44:42	15.2	13.7	12.6	15.2	15.2	14.4		1.5	1.1
10.02.2022 08:44:48	14.7	14.6	12.9	14.7	14.7	14.6		0.1	1.7
10.02.2022 08:44:54	14.7	14.1	12.4	14.7	14.7	14.3		0.6	1.7
10.02.2022 08:45:00	16.1	13.7	11.3	16.1	16.1	14.7		2.4	2.4
10.02.2022 08:45:06	13.3	12.3	11.4	13.3	13.3	12.8		1	0.9
10.02.2022 08:45:12	13.1	13	12.2	13.1	13.1	13.1		0.1	0.8
10.02.2022 08:45:18	16.9	12.9	11.9	16.9	16.5	13.7		4	1
10.02.2022 08:45:24	14.3	14.2	12.5	14.3	14.3	14.2		0.1	1.7
10.02.2022 08:45:30	15.9	14.7	13.2	15.9	15.9	15.2		1.2	1.5
10.02.2022 08:45:36	13.7	12.5	11.8	13.7	13.7	13		1.2	0.7
10.02.2022 08:45:42	14.5	14	12.2	14.5	14.5	14.2		0.5	1.8
10.02.2022 08:45:48	14.1	13.6	12.1	14.1	14.1	13.8		0.5	1.5
10.02.2022 08:45:54	14	12.8	11.8	14	14	13.3		1.2	1
10.02.2022 08:46:00	12.3	12.3	11.3	12.3	12.3	12.3		0	1
10.02.2022 08:46:06	13.9	12.8	11.3	13.9	13.9	13.3		1.1	1.5
10.02.2022 08:46:12	11.7	11.7	11.4	11.7	11.7	11.7		0	0.3
10.02.2022 08:46:18	16.9	12.2	11	16.9	16.6	13.3		4.7	1.2
10.02.2022 08:46:24	15.8	13.7	12.8	15.8	15.8	14.6		2.1	0.9
10.02.2022 08:46:30	14.5	13.2	12.3	14.5	14.5	13.8		1.3	0.9
10.02.2022 08:46:36	12.4	12.4	11.6	12.4	12.4	12.3		0	0.8
10.02.2022 08:46:42	12	12	11.3	12	12	12		0	0.7
10.02.2022 08:46:48	11.5	11.5	11	11.5	11.5	11.5		0	0.5
10.02.2022 08:46:54	16.8	15.3	12.3	16.8	16.8	16		1.5	3
10.02.2022 08:47:00	16.9	13.5	11.8	16.9	16.6	14		3.4	1.7
10.02.2022 08:47:06	12.4	12.4	11.9	12.4	12.4	12.4		0	0.5
10.02.2022 08:47:12	13.4	12.5	11.4	13.4	13.4	12.9		0.9	1.1
10.02.2022 08:47:18	20	12.8	11.9	20.3	18.3	13.3		7.2	0.9
10.02.2022 08:47:24	14.5	13.6	11.4	14.5	14.5	14		0.9	2.2
10.02.2022 08:47:30	15	13.8	11.9	15	15	14.3		1.2	1.9
10.02.2022 08:47:36	13.5	12.9	11.5	13.5	13.5	13.2		0.6	1.4
10.02.2022 08:47:42	13.2	12.9	11.7	13.2	13.2	13		0.3	1.2
10.02.2022 08:47:48	13.9	12.9	11	13.9	13.9	13.3		1	1.9
10.02.2022 08:47:54	11.9	11.8	11.1	11.9	11.9	11.8		0.1	0.7
10.02.2022 08:48:00	11.4	11.4	10.9	11.4	11.4	11.4		0	0.5
10.02.2022 08:48:06	12.1	11.7	10.9	12.1	12.1	11.9		0.4	0.8
10.02.2022 08:48:12	11.6	11.6	11	11.6	11.6	11.6		0	0.6
10.02.2022 08:48:18	13.2	12.5	11.5	13.2	13.2	12.8		0.7	1
10.02.2022 08:48:24	12.5	12.5	11.4	12.5	12.5	12.5		0	1.1
10.02.2022 08:48:30	10.8	10.8	10.6	10.8	10.8	10.8		0	0.2
10.02.2022 08:48:36	11	11	10.6	11	11	11		0	0.4
10.02.2022 08:48:42	19.5	13.1	12.1	19.5	19.1	14.6		6.4	1
10.02.2022 08:48:48	11.8	11.8	11.7	11.8	11.8	11.8		0	0.1
10.02.2022 08:48:54	12.1	12	11.1	12.1	12.1	12.1		0.1	0.9
10.02.2022 08:49:00	13.8	11.9	10.6	13.8	13.8	12.7		1.9	1.3
10.02.2022 08:49:06	15	12.8	11.5	15	14.9	13.4		2.2	1.3
10.02.2022 08:49:12	13.7	12.5	11.6	13.7	13.7	13.1		1.2	0.9
10.02.2022 08:49:18	12.6	12.4	11	12.6	12.6	12.5		0.2	1.4
10.02.2022 08:49:24	13.9	12	10.9	13.9	13.9	12.8		1.9	1.1
10.02.2022 08:49:30	11.2	11.2	10.5	11.2	11.2	11.2		0	0.7
10.02.2022 08:49:36	15.1	14	11.4	15.1	15.1	14.5		1.1	2.6
10.02.2022 08:49:42	13.3	12.2	11.3	13.3	13.3	12.7		1.1	0.9
10.02.2022 08:49:48	12.8	12.6	11.5	12.8	12.8	12.7		0.2	1.1
10.02.2022 08:49:54	10.5	10.5	10	10.5	10.5	10.5		0	0.5
10.02.2022 08:50:00	20	13.3	11.9	20.4	18.4	13.5		6.7	1.4
10.02.2022 08:50:06	11.1	11.1	10.9	11.1	11.1	11.1		0	0.2
10.02.2022 08:50:12	20.7	13.8	11.6	21	19.1	14.1		6.9	2.2
10.02.2022 08:50:18	16.9	13.6	11.7	16.9	16.8	14.7		3.3	1.9
10.02.2022 08:50:24	15	13.8	12.1	15	15	14.3		1.2	1.7
10.02.2022 08:50:30	14.1	11.5	10.6	14.1	14.1	12.7		2.6	0.9
10.02.2022 08:50:36	11.7	11.7	11.3	11.7	11.7	11.7		0	0.4
10.02.2022 08:50:42	13.9	13.4	11.2	13.9	13.9	13.6		0.5	2.2
10.02.2022 08:50:48	10.7	10.7	10.3	10.7	10.7	10.7		0	0.4
10.02.2022 08:50:54	11.6	11.6	11.1	11.6	11.6	11.6		0	0.5
10.02.2022 08:51:00	18.6	12.2	11.2	18.6	17.8	13.3		6.4	1
10.02.2022 08:51:06	12	12	11.8	12	12	12		0	0.2
10.02.2022 08:51:12	12.9	12.9	12.4	12.9	12.9	12.9		0	0.5
10.02.2022 08:51:18	16.7	15	12	16.7	16.7	15.7		1.7	3
10.02.2022 08:51:24	10.4	10.4	10.3	10.4	10.4	10.4		0	0.1
10.02.2022 08:51:30	11	11	10.9	11	11	11		0	0.1
10.02.2022 08:51:36	15.7	10.9	10.3	15.7	14.9	11.3		4.8	0.6
10.02.2022 08:51:42	17	11.7	10	17	16.2	12.3		5.3	1.7
10.02.2022 08:51:48	12.4	11.5	10.1	12.4	12.4	11.9		0.9	1.4
10.02.2022 08:51:54	13.7	11.8	10.8	13.7	13.6	12.3		1.9	1
10.02.2022 08:52:00	11.2	11.2	10.9	11.2	11.2	11.2		0	0.3
10.02.2022 08:52:06	12.1	11.7	10.4	12.1	12.1	11.9		0.4	1.3
10.02.2022 08:52:12	13	11.6	9.6	13	13	12.2		1.4	2
10.02.2022 08:52:18	14.2	12.6	10.4	14.2	14.2	13.3		1.6	2.2
10.02.2022 08:52:24	13.2	12	10.5	13.2	13.2	12.5		1.2	1.5
10.02.2022 08:52:30	12.7	12.4	10.9	12.7	12.7	12.6		0.3	1.5
10.02.2022 08:52:36	15.5	13.1	11.1	15.5	15.5	14.1		2.4	2
10.02.2022 08:52:42	10.3	10.3	9.9	10.3	10.3	10.2		0	0.4
10.02.2022 08:52:48	11.6	11.1	9.7	11.6	11.6	11.4		0.5	1.4
10.02.2022 08:52:54	10.4	10.4	10.1	10.4	10.4	10.4		0	0.3
10.02.2022 08:53:00	12.7	11.8	10.3	12.7	12.7	12.2		0.9	1.5
10.02.2022 08:53:06	10.9	10.3	9	10.9	10.9	10.6		0.6	1.3
10.02.2022 08:53:12	10.4	10.4	10	10.4	10.4	10.4		0	0.4
10.02.2022 08:53:18	14.1	13.4	10.5	14.1	14.1	13.7		0.7	2.9
10.02.2022 08:53:24	14.4	12.3	11.2	14.4	14.3	12.9		2.1	1.1
10.02.2022 08:53:30	14	13.1	11.3	14	14	13.5		0.9	1.8
10.02.2022 08:53:36	13.3	12.5	11	13.3	13.3	12.9		0.8	1.5
10.02.2022 08:53:42	18.4	13.6	11.8	18.4	18.1	14.7		4.8	1.8
10.02.2022 08:53:48	11.6	11.6	11.2	11.6	11.6	11.6		0	0.4
10.02.2022 08:53:54	10.7	10.7	10.6	10.7	10.7	10.7		0	0.1
10.02.2022 08:54:00	13	11.9	10.4	13	13	12.4		1.1	1.5
10.02.2022 08:54:06	14.9	12.8	10.9	14.9	14.9	13.4		2.1	1.9
10.02.2022 08:54:12	16.1	15	12	16.1	16.1	15.5		1.1	3
10.02.2022 08:54:18	14.6	13.1	11.5	14.6	14.6	13.7		1.5	1.6
10.02.2022 08:54:24	16.9	13.7	12.5	16.9	16.9	14.8		3.2	1.2
10.02.2022 08:54:30	12.1	12.1	11.9	12.1	12.1	12.1		0	0.2
10.02.2022 08:54:36	11.4	11.4	11.2	11.4	11.4	11.4		0	0.2
10.02.2022 08:54:42	13.1	11.2	10.7	13.1	13.1	12.1		1.9	0.5
10.02.2022 08:54:48	20.8	13.8	11.9	21.2	19.2	14.2		7	1.9
10.02.2022 08:54:54	12.6	12.5	11.8	12.6	12.6	12.5		0.1	0.7
10.02.2022 08:55:00	19.4	12.6	11.9	19.4	19	13.9		6.8	0.7
10.02.2022 08:55:06	15	14.8	13.3	15	15	14.9		0.2	1.5
10.02.2022 08:55:12	18	16.8	13.8	18	18	17.3		1.2	3
10.02.2022 08:55:18	18	14.6	13.4	18	17.9	15.8		3.4	1.2
10.02.2022 08:55:24	16.1	15.2	14.3	16.1	16.1	15.6		0.9	0.9
10.02.2022 08:55:30	17.4	14.9	14.1	17.4	17.3	15.7		2.5	0.8
10.02.2022 08:55:36	21.3	17.6	15.9	21.3	21.2	18.9		3.7	1.7
10.02.2022 08:55:42	16.1	15.5	14.3	16.1	16.1	15.8		0.6	1.2
10.02.2022 08:55:48	19	17.6	14.7	19	19	18.2		1.4	2.9
10.02.2022 08:55:54	21.4	18.4	14.8	21.4	21.4	19.8		3	3.6
10.02.2022 08:56:00	15.8	15.8	15.7	15.8	15.8	15.8		0	0.1
10.02.2022 08:56:06	18.9	17.9	15.8	18.9	18.9	18.4		1	2.1
10.02.2022 08:56:12	19.3	18.1	16.2	19.3	19.3	18.6		1.2	1.9
10.02.2022 08:56:18	18.6	17.9	14.9	18.6	18.6	18.2		0.7	3
10.02.2022 08:56:24	18.3	17.8	15.5	18.3	18.3	18		0.5	2.3
10.02.2022 08:56:30	20	16.6	15.2	20	19.7	17.1		3.4	1.4
10.02.2022 08:56:36	17.4	16.4	15	17.4	17.4	16.8		1	1.4
10.02.2022 08:56:42	19.1	16.4	15.3	19.1	19	17.2		2.7	1.1
10.02.2022 08:56:48	16.6	16.4	15.2	16.6	16.6	16.5		0.2	1.2
10.02.2022 08:56:54	12.9	12.9	12.4	12.9	12.9	12.9		0	0.5
10.02.2022 08:57:00	14.3	12.4	11.6	14.3	14.3	13.2		1.9	0.8
10.02.2022 08:57:06	12.6	12.6	12.1	12.6	12.6	12.6		0	0.5
10.02.2022 08:57:12	13	12.6	10.8	13	13	12.8		0.4	1.8
10.02.2022 08:57:18	12.5	11.8	10.1	12.5	12.5	12.1		0.7	1.7
10.02.2022 08:57:24	18.6	13.1	11.5	18.6	17.8	13.8		5.5	1.6
10.02.2022 08:57:30	12.8	11	10.4	12.8	12.8	11.8		1.8	0.6
10.02.2022 08:57:36	13.7	10.9	10.3	13.7	13.6	11.8		2.8	0.6
10.02.2022 08:57:42	11.8	11.8	11.2	11.8	11.8	11.8		0	0.6
10.02.2022 08:57:48	10.9	10.9	10.8	10.9	10.9	10.9		0	0.1
10.02.2022 08:57:54	11.4	10.8	9.9	11.4	11.4	11.1		0.6	0.9
10.02.2022 08:58:00	11.9	11.9	11	11.9	11.9	11.9		0	0.9
10.02.2022 08:58:06	11.8	11.8	11.5	11.8	11.8	11.8		0	0.3
10.02.2022 08:58:12	14.6	12.7	11.2	14.6	14.6	13.6		1.9	1.5
10.02.2022 08:58:18	10.6	10.6	10.1	10.6	10.6	10.5		0	0.5
10.02.2022 08:58:24	20	12.2	10.5	25	19.2	12.4		7.8	1.7
10.02.2022 08:58:30	13.1	12.8	11.2	13.1	13.1	12.9		0.3	1.6
10.02.2022 08:58:36	11.9	11.9	11.1	11.9	11.9	11.9		0	0.8
10.02.2022 08:58:42	14.6	13.4	10.9	14.6	14.6	14		1.2	2.5
10.02.2022 08:58:48	12.4	12.4	12	12.4	12.4	12.4		0	0.4
10.02.2022 08:58:54	14.1	12.8	11.8	14.1	14.1	13.3		1.3	1
10.02.2022 08:59:00	18	13	11.9	18	17.6	13.8		5	1.1
10.02.2022 08:59:06	9.2	9.2	9.2	1737.9	20.1	9.2		0	0
10.02.2022 08:59:12	18.5	10.8	10	18.8	16.8	11.5		7.7	0.8
10.02.2022 08:59:18	10.7	10.7	10.1	10.7	10.7	10.7		0	0.6
10.02.2022 08:59:24	16.4	11.6	10.9	16.4	16.1	12.7		4.8	0.7
10.02.2022 08:59:30	10.6	10.6	10.5	10.6	10.6	10.6		0	0.1
10.02.2022 08:59:36	14.1	14.1	13.1	1742.8	25	14.1		0	1
10.02.2022 08:59:42	17.3	15.2	13.8	17.3	17.3	15.8		2.1	1.4
10.02.2022 08:59:48	19	13.4	11.3	19	18.2	14.1		5.6	2.1
10.02.2022 08:59:54	12.4	12.4	11.9	12.4	12.4	12.4		0	0.5
10.02.2022 09:00:00	12.1	11.7	10.9	12.1	12.1	11.9		0.4	0.8
10.02.2022 09:00:06	13.9	13.6	12.5	13.9	13.9	13.8		0.3	1.1
10.02.2022 09:00:12	13.9	13.3	12.1	13.9	13.9	13.6		0.6	1.2
10.02.2022 09:00:18	13.7	12.8	12	13.7	13.7	13.2		0.9	0.8
10.02.2022 09:00:24	15.7	12.4	11.6	15.7	15.6	13.5		3.3	0.8
10.02.2022 09:00:30	15.9	13.3	11.9	15.9	15.8	14.1		2.6	1.4
10.02.2022 09:00:36	19	14.4	12.3	19	18.9	16.1		4.6	2.1
10.02.2022 09:00:42	18.2	14.6	13.3	76.2	25	15.8		3.6	1.3
10.02.2022 09:00:48	15.3	13.7	12.6	15.3	15.3	14.4		1.6	1.1
10.02.2022 09:00:54	19.6	18.5	14.9	19.6	19.6	19		1.1	3.6
10.02.2022 09:01:00	17.7	16.4	14.2	17.7	17.7	17		1.3	2.2
10.02.2022 09:01:06	18.4	16.2	13.8	18.4	18.4	17.1		2.2	2.4
10.02.2022 09:01:12	20.2	18.6	14.5	20.2	20.2	19.3		1.6	4.1
10.02.2022 09:01:18	25.4	16.2	14	25.4	24.9	18.2		9.2	2.2
10.02.2022 09:01:24	21.7	18.3	13.8	21.7	21.7	19.9		3.4	4.5
10.02.2022 09:01:30	17.7	15.4	13.5	17.7	17.7	16.4		2.3	1.9
10.02.2022 09:01:36	22.8	16.7	15.1	22.8	22.7	19.1		6.1	1.6
10.02.2022 09:01:42	20.9	17.5	14.7	20.9	20.8	18.7		3.4	2.8
10.02.2022 09:01:48	19.9	15.5	14.4	19.9	19.8	17.1		4.4	1.1
10.02.2022 09:01:54	19.7	16.6	14.2	19.7	19.7	18		3.1	2.4
10.02.2022 09:02:00	21.2	14.5	13.7	21.2	20.8	16.1		6.7	0.8
10.02.2022 09:02:06	22.4	15.2	13.3	22.4	22	17		7.2	1.9
10.02.2022 09:02:12	28.5	18	15.1	28.8	26.8	19.9		10.5	2.9
10.02.2022 09:02:18	19	17.1	13.3	19	19	17.9		1.9	3.8
10.02.2022 09:02:24	21.5	14.7	14.1	202.9	47.7	16.4		6.8	0.6
10.02.2022 09:02:30	21.8	16.6	13.6	21.8	21.5	17.9		5.2	3
10.02.2022 09:02:36	16.6	13.5	11.9	16.6	16.5	14.5		3.1	1.6
10.02.2022 09:02:42	14.6	14.6	14	14.6	14.6	14.5		0	0.6
10.02.2022 09:02:48	15.3	13.5	12.7	15.3	15.3	14.3		1.8	0.8
10.02.2022 09:02:54	17.7	15.3	13.1	17.7	17.7	16.4		2.4	2.2
10.02.2022 09:03:00	17.2	14.6	13.4	17.2	17.2	15.8		2.6	1.2
10.02.2022 09:03:06	17.3	15.8	14.1	17.3	17.3	16.5		1.5	1.7
10.02.2022 09:03:12	17.3	15.9	13.8	17.3	17.3	16.5		1.4	2.1
10.02.2022 09:03:18	27.4	17.3	14.2	32.4	26.6	18.6		10.1	3.1
10.02.2022 09:03:24	16.4	14.6	13	16.4	16.4	15.4		1.8	1.6
10.02.2022 09:03:30	18.8	13.5	12.6	18.8	18.6	15.1		5.3	0.9
10.02.2022 09:03:36	16.4	15.8	13.4	16.4	16.4	16.1		0.6	2.4
10.02.2022 09:03:42	20.7	17.2	13.1	20.7	20.7	18.4		3.5	4.1
10.02.2022 09:03:48	18.4	15.1	12.9	18.4	18.4	16.6		3.3	2.2
10.02.2022 09:03:54	19	15.4	13.8	19	19	17		3.6	1.6
10.02.2022 09:04:00	22.1	17.2	13.7	22.1	22.1	19.4		4.9	3.5
10.02.2022 09:04:06	15.7	14.7	11.6	15.7	15.7	15.1		1	3.1
10.02.2022 09:04:12	17.6	14.7	13	17.6	17.6	16		2.9	1.7
10.02.2022 09:04:18	14.4	13.4	12.7	14.4	14.4	13.8		1	0.7
10.02.2022 09:04:24	19.1	16.7	14.1	19.1	19.1	17.8		2.4	2.6
10.02.2022 09:04:30	18.3	14.2	13	18.3	18.2	15.7		4.1	1.2
10.02.2022 09:04:36	17.7	14.6	13.2	17.7	17.6	15.6		3.1	1.4
10.02.2022 09:04:42	18.4	17.1	14.7	18.4	18.4	17.7		1.3	2.4
10.02.2022 09:04:48	20	16.7	13.7	20	19.9	17.8		3.3	3
10.02.2022 09:04:54	24.5	15.5	13.8	24.8	22.8	16.7		9	1.7
10.02.2022 09:05:00	17.5	15.2	13.9	17.5	17.5	15.8		2.3	1.3
10.02.2022 09:05:06	17	15.5	13.4	17	17	16.2		1.5	2.1
10.02.2022 09:05:12	20	16.1	13.3	20	19.9	17.8		3.9	2.8
10.02.2022 09:05:18	15.5	14.9	13.6	15.5	15.5	15.2		0.6	1.3
10.02.2022 09:05:24	25	13.4	12.5	25.3	23.2	15.1		11.6	0.9
10.02.2022 09:05:30	20.3	14.8	13.7	20.3	19.5	15.5		5.5	1.1
10.02.2022 09:05:36	16.7	15.1	12.6	16.7	16.7	15.8		1.6	2.5
10.02.2022 09:05:42	17.7	13.7	13.1	17.7	17.6	15.5		4	0.6
10.02.2022 09:05:48	16.4	15.8	12.6	16.4	16.4	16.1		0.6	3.2
10.02.2022 09:05:54	16.1	14	12.8	16.1	16.1	14.9		2.1	1.2
10.02.2022 09:06:00	17.3	14.5	13.5	17.3	17.2	15.4		2.8	1
10.02.2022 09:06:06	15.9	14.7	12.9	15.9	15.9	15.2		1.2	1.8
10.02.2022 09:06:12	17.9	15.1	13	17.9	17.9	16.4		2.8	2.1
10.02.2022 09:06:18	15.7	14.4	12.4	15.7	15.7	15		1.3	2
10.02.2022 09:06:24	16.6	14.8	12.6	16.6	16.5	15.6		1.8	2.2
10.02.2022 09:06:30	13.2	13.2	12.8	13.2	13.2	13.2		0	0.4
10.02.2022 09:06:36	15.5	13.8	12.5	15.5	15.5	14.6		1.7	1.3
10.02.2022 09:06:42	16.2	15	13.5	16.2	16.2	15.5		1.2	1.5
10.02.2022 09:06:48	15.8	15.1	13.6	15.8	15.8	15.4		0.7	1.5
10.02.2022 09:06:54	12.6	12.6	12.2	12.6	12.6	12.6		0	0.4
10.02.2022 09:07:00	19.5	14.2	12.7	202.4	22.5	15.9		5.3	1.5
10.02.2022 09:07:06	20.7	13.8	12.1	21.1	19.1	14.1		6.9	1.7
10.02.2022 09:07:12	12.3	12.3	11.8	12.3	12.3	12.3		0	0.5
10.02.2022 09:07:18	16.3	15	12.9	16.3	16.2	15.6		1.3	2.1
10.02.2022 09:07:24	18.3	15.9	13.3	18.3	18.3	16.6		2.4	2.6
10.02.2022 09:07:30	16.7	14.6	12.6	16.7	16.7	15.5		2.1	2
10.02.2022 09:07:36	19.9	17.8	14	19.9	19.9	18.7		2.1	3.8
10.02.2022 09:07:42	20	17.7	14.2	20	20	18.7		2.3	3.5
10.02.2022 09:07:48	23.4	14.3	13.4	45.4	28.4	15.1		9.1	0.9
10.02.2022 09:07:54	13	13	11.5	13	13	13		0	1.5
10.02.2022 09:08:00	16.3	14.8	12.7	16.3	16.3	15.5		1.5	2.1
10.02.2022 09:08:06	17.2	15.3	14	17.2	17.2	16.2		1.9	1.3
10.02.2022 09:08:12	19.4	15.6	13.6	19.4	19.3	16.9		3.8	2
10.02.2022 09:08:18	17.6	15.8	13.7	17.6	17.6	16.6		1.8	2.1
10.02.2022 09:08:24	16.4	15	13.1	16.4	16.4	15.6		1.4	1.9
10.02.2022 09:08:30	14.1	14.1	13.7	14.1	14.1	14.1		0	0.4
10.02.2022 09:08:36	24.6	15.4	13.2	25	22.9	16.4		9.2	2.2
10.02.2022 09:08:42	18.4	15.4	13.7	18.4	18.4	16.4		3	1.7
10.02.2022 09:08:48	17	14.4	13.3	17	16.9	15.2		2.6	1.1
10.02.2022 09:08:54	15.7	15.1	13.5	15.7	15.7	15.4		0.6	1.6
10.02.2022 09:09:00	24.2	15.5	14.1	24.5	22.5	16.6		8.7	1.4
10.02.2022 09:09:06	24.2	18.7	14.4	24.2	24.1	20.4		5.5	4.3
10.02.2022 09:09:12	14	14	13.3	14	14	14		0	0.7
10.02.2022 09:09:18	13.6	13.6	12.7	13.6	13.6	13.6		0	0.9
10.02.2022 09:09:24	17.8	15.3	13.5	17.8	17.7	16.1		2.5	1.8
10.02.2022 09:09:30	14.5	13.8	12.5	14.5	14.5	14.1		0.7	1.3
10.02.2022 09:09:36	22.4	14.3	12.1	22.4	21.5	15.9		8.1	2.2
10.02.2022 09:09:42	22.6	12.3	11.9	27.6	21.7	13.6		10.3	0.4
10.02.2022 09:09:48	17.5	13.5	13.3	17.5	17.4	15.2		4	0.2
10.02.2022 09:09:54	14.8	13.5	12.1	14.8	14.8	14.1		1.3	1.4
10.02.2022 09:10:00	12.7	12.7	12.6	12.7	12.7	12.7		0	0.1
10.02.2022 09:10:06	15.5	13.1	12.1	15.5	15.5	14.1		2.4	1
10.02.2022 09:10:12	11.8	11.8	11.6	11.8	11.8	11.8		0	0.2
10.02.2022 09:10:18	12.6	12.6	12	12.6	12.6	12.6		0	0.6
10.02.2022 09:10:24	18.6	15	13.4	18.6	18.5	16.2		3.6	1.6
10.02.2022 09:10:30	18.9	15.6	12.9	18.9	18.9	17.1		3.3	2.7
10.02.2022 09:10:36	14	14	13.3	14	14	14		0	0.7
10.02.2022 09:10:42	14.3	14.3	13.2	14.3	14.3	14.3		0	1.1
10.02.2022 09:10:48	16.8	14.3	12.9	16.8	16.8	15.1		2.5	1.4
10.02.2022 09:10:54	18.7	16	13.5	18.7	18.7	17.2		2.7	2.5
10.02.2022 09:11:00	17.4	14.4	12.9	17.4	17.4	15.8		3	1.5
10.02.2022 09:11:06	21.1	14.6	12.4	21.1	20.3	15.7		6.5	2.2
10.02.2022 09:11:12	22.9	14.1	13.2	27.9	22.1	14.8		8.8	0.9
10.02.2022 09:11:18	24.2	14.9	12.9	24.2	23.3	16.6		9.3	2
10.02.2022 09:11:24	15.2	14.8	13.1	15.2	15.2	15		0.4	1.7
10.02.2022 09:11:30	16.8	16.2	13.7	16.8	16.8	16.5		0.6	2.5
10.02.2022 09:11:36	17.2	13.6	12.2	17.2	16.9	14.2		3.6	1.4
10.02.2022 09:11:42	39.4	18.9	13.5	39.4	38.7	26		20.5	5.4
10.02.2022 09:11:48	37.9	24.3	13.6	37.9	37.7	30		13.6	10.7
10.02.2022 09:11:54	91.5	33.9	15.2	196.7	94.7	52.2		57.6	18.7
10.02.2022 09:12:00	65.9	31.4	15.9	65.9	64.2	41.5		34.5	15.5
10.02.2022 09:12:06	87	27.8	16.4	432.7	87.3	47.2		59.2	11.4
10.02.2022 09:12:12	77.2	33.3	16	260.2	78.9	48.5		43.9	17.3
10.02.2022 09:12:18	36.7	20.9	14.3	219.7	39.5	26.5		15.8	6.6
10.02.2022 09:12:24	31.6	18.1	13	31.6	31.5	23.8		13.5	5.1
10.02.2022 09:12:30	33	20.5	13	33	32.6	25.1		12.5	7.5
10.02.2022 09:12:36	24.9	16.7	14	24.9	24.7	20		8.2	2.7
10.02.2022 09:12:42	28.9	16.2	13.2	28.9	28.5	20.5		12.7	3
10.02.2022 09:12:48	28.3	17.4	13	28.3	27.9	21.2		10.9	4.4
10.02.2022 09:12:54	25.3	17.3	13.2	25.3	25.2	20.9		8	4.1
10.02.2022 09:13:00	28.6	16.7	12.3	28.6	28.4	21.7		11.9	4.4
10.02.2022 09:13:06	35.6	17.5	13	40.6	34.4	21		18.1	4.5
10.02.2022 09:13:12	28.4	18.3	13.1	28.4	27.5	20.7		10.1	5.2
10.02.2022 09:13:18	20.6	16	13	20.6	20.6	18.1		4.6	3
10.02.2022 09:13:24	36.8	18.3	13.2	37.1	34.8	22.4		18.5	5.1
10.02.2022 09:13:30	22.4	15.9	12.7	22.4	22.3	18.4		6.5	3.2
10.02.2022 09:13:36	20.3	14.6	13.4	20.3	20.1	16.4		5.7	1.2
10.02.2022 09:13:42	25.8	16	13.2	25.8	25.6	19.3		9.8	2.8
10.02.2022 09:13:48	26	17.7	13.3	26	25.8	21		8.3	4.4
10.02.2022 09:13:54	23.5	17.3	13.6	23.5	23.2	19		6.2	3.7
10.02.2022 09:14:00	32	17.5	13.6	32.3	30.2	20.8		14.5	3.9
10.02.2022 09:14:06	20.7	14.4	12.3	20.7	20.6	16.9		6.3	2.1
10.02.2022 09:14:12	20.4	14.7	12.2	20.4	20.3	16.9		5.7	2.5
10.02.2022 09:14:18	20.7	15.6	12.6	20.7	20.6	17.5		5.1	3
10.02.2022 09:14:24	18	16	12.2	18	18	16.9		2	3.8
10.02.2022 09:14:30	21.3	13.4	12.4	21.3	20.9	15.9		7.9	1
10.02.2022 09:14:36	22.3	15.3	12.5	22.3	22.2	18.1		7	2.8
10.02.2022 09:14:42	17	14.4	11.9	17	17	15.6		2.6	2.5
10.02.2022 09:14:48	20.5	16.6	12.7	20.5	20.5	18.4		3.9	3.9
10.02.2022 09:14:54	21.1	15.7	12.9	21.1	21	17.8		5.4	2.8
10.02.2022 09:15:00	22.5	13.3	11.2	27.5	21.7	14.2		9.2	2.1
10.02.2022 09:15:06	16.3	12	11	16.3	16	12.9		4.3	1
10.02.2022 09:15:12	19.1	15.9	12.4	19.1	19	17.3		3.2	3.5
10.02.2022 09:15:18	19.8	16.5	12.2	19.8	19.7	18		3.3	4.3
10.02.2022 09:15:24	17.1	12.2	11.6	17.1	17	14		4.9	0.6
10.02.2022 09:15:30	15.8	13.5	12.1	15.8	15.8	14.6		2.3	1.4
10.02.2022 09:15:36	15.5	13.1	12	15.5	15.5	14.1		2.4	1.1
10.02.2022 09:15:42	17.9	14.5	12	17.9	17.9	16		3.4	2.5
10.02.2022 09:15:48	20.7	15.6	12.1	20.7	20.7	17.8		5.1	3.5
10.02.2022 09:15:54	17.3	13.8	11.4	17.3	17.3	15.3		3.5	2.4
10.02.2022 09:16:00	18.4	15.5	12.3	18.4	18.4	16.8		2.9	3.2
10.02.2022 09:16:06	27.3	16.1	13.2	27.6	25.6	18		11.2	2.9
10.02.2022 09:16:12	16.4	14.3	12.3	16.4	16.4	15.2		2.1	2
10.02.2022 09:16:18	21.7	15.9	13.5	21.7	21.6	18.1		5.8	2.4
10.02.2022 09:16:24	14.1	12.8	11.4	14.1	14.1	13.4		1.3	1.4
10.02.2022 09:16:30	19.5	14.7	11.7	19.5	19.4	16.5		4.8	3
10.02.2022 09:16:36	15.6	14.7	11.9	15.6	15.6	15.1		0.9	2.8
10.02.2022 09:16:42	16.1	13.4	12.1	16.1	16	14.2		2.7	1.3
10.02.2022 09:16:48	16.9	13.7	12	16.9	16.9	14.8		3.2	1.7
10.02.2022 09:16:54	16.6	12.1	10.6	16.6	16.5	13.8		4.5	1.5
10.02.2022 09:17:00	17.4	15.6	12.2	17.4	17.4	16.4		1.8	3.4
10.02.2022 09:17:06	21.4	15.3	12.6	21.4	21.1	17		6.1	2.7
10.02.2022 09:17:12	19.6	15.3	13	77.6	26.4	16.5		4.3	2.3
10.02.2022 09:17:18	15.8	14.7	11.7	15.8	15.8	15.2		1.1	3
10.02.2022 09:17:24	18.6	13.2	11.3	18.6	18.3	14.6		5.4	1.9
10.02.2022 09:17:30	14.5	12.9	10.9	14.5	14.5	13.6		1.6	2
10.02.2022 09:17:36	20.6	17.2	12.6	20.6	20.5	18.3		3.4	4.6
10.02.2022 09:17:42	20.3	14.6	11.9	20.3	20	15.8		5.7	2.7
10.02.2022 09:17:48	17	15.2	11.3	17	17	16		1.8	3.9
10.02.2022 09:17:54	17.3	14.9	11.8	17.3	17.3	16		2.4	3.1
10.02.2022 09:18:00	17.2	13.7	12.3	17.2	17.2	15		3.5	1.4
10.02.2022 09:18:06	14	11.8	11.2	14	14	12.8		2.2	0.6
10.02.2022 09:18:12	14.7	13.4	11.4	14.7	14.7	14		1.3	2
10.02.2022 09:18:18	12.3	12.3	11.3	12.3	12.3	12.2		0	1
10.02.2022 09:18:24	18	12.7	11	18	17.2	13.3		5.3	1.7
10.02.2022 09:18:30	19.9	14.2	11.7	19.9	19.5	15.7		5.7	2.5
10.02.2022 09:18:36	16	13	11.3	16	16	14		3	1.7
10.02.2022 09:18:42	12.1	12.1	11.6	12.1	12.1	12.1		0	0.5
10.02.2022 09:18:48	15.3	14.5	11.8	15.3	15.3	14.9		0.8	2.7
10.02.2022 09:18:54	12.5	12.5	11.9	12.5	12.5	12.5		0	0.6
10.02.2022 09:19:00	18.4	14.1	11.3	18.4	18.4	16		4.3	2.8
10.02.2022 09:19:06	17.6	13.5	11.1	17.6	17.5	15		4.1	2.4
10.02.2022 09:19:12	26.1	14.2	10.8	31.2	25	15.3		11.9	3.4
10.02.2022 09:19:18	12.7	12.7	11.7	12.7	12.7	12.7		0	1
10.02.2022 09:19:24	13.3	11.8	11.1	13.3	13.3	12.5		1.5	0.7
10.02.2022 09:19:30	23.8	12.5	11.6	207.1	24.9	13.8		11.3	0.9
10.02.2022 09:19:36	34.3	15.2	12.1	39.7	31.5	16.7		19.1	3.1
10.02.2022 09:19:42	11.9	11.9	11.8	11.9	11.9	11.9		0	0.1
10.02.2022 09:19:48	19.9	14.6	11.8	19.9	19.8	16.6		5.3	2.8
10.02.2022 09:19:54	17.1	14.8	12.7	17.1	17.1	15.9		2.3	2.1
10.02.2022 09:20:00	20.3	16.3	12.3	20.3	20.2	17.7		4	4
10.02.2022 09:20:06	16.2	13.9	11.5	16.2	16.2	14.5		2.3	2.4
10.02.2022 09:20:12	18.7	13	12	18.7	17.9	13.8		5.7	1
10.02.2022 09:20:18	14.9	12	11.1	14.9	14.9	13.3		2.9	0.9
10.02.2022 09:20:24	20.5	12.5	11.3	25.5	19.7	12.8		8	1.2
10.02.2022 09:20:30	15.6	13.3	11.1	15.6	15.6	14		2.3	2.2
10.02.2022 09:20:36	14.1	12.9	12.1	14.1	14.1	13.5		1.2	0.8
10.02.2022 09:20:42	17.4	13.5	11.8	17.4	17.4	15.2		3.9	1.7
10.02.2022 09:20:48	16.4	14.5	12.5	16.4	16.4	15.4		1.9	2
10.02.2022 09:20:54	12.8	12.8	12.5	12.8	12.8	12.8		0	0.3
10.02.2022 09:21:00	17.8	16	13.1	17.8	17.8	16.8		1.8	2.9
10.02.2022 09:21:06	17.1	15.7	13.6	17.1	17.1	16.3		1.4	2.1
10.02.2022 09:21:12	20.8	15.5	12.9	20.8	20.7	17.1		5.3	2.6
10.02.2022 09:21:18	21.5	14.5	13.2	21.5	21.1	16.2		7	1.3
10.02.2022 09:21:24	14.4	12.7	10.9	14.4	14.4	13.5		1.7	1.8
10.02.2022 09:21:30	16.4	14.5	12.6	16.4	16.4	15.3		1.9	1.9
10.02.2022 09:21:36	18.5	14.2	12.8	18.5	18.4	16.1		4.3	1.4
10.02.2022 09:21:42	18.2	15.6	12.9	18.2	18.2	16.4		2.6	2.7
10.02.2022 09:21:48	16.5	13.9	12.7	16.5	16.5	15		2.6	1.2
10.02.2022 09:21:54	16.9	13.7	11.1	16.9	16.9	15.1		3.2	2.6
10.02.2022 09:22:00	20.7	14.4	12.6	20.7	20.5	16.5		6.3	1.8
10.02.2022 09:22:06	14.2	12.8	10.4	14.2	14.2	13.4		1.4	2.4
10.02.2022 09:22:12	11.8	10.9	10.2	11.8	11.8	11.3		0.9	0.7
10.02.2022 09:22:18	14.2	11.2	10.6	14.2	14.2	12.2		3	0.6
10.02.2022 09:22:24	20.1	11.7	10.3	20.1	19.4	13.1		8.4	1.4
10.02.2022 09:22:30	16	14.5	11.4	16	16	15.2		1.5	3.1
10.02.2022 09:22:36	22.6	15.7	12.6	22.6	22.5	18.1		6.9	3.1
10.02.2022 09:22:42	20.7	14.5	11.3	282.7	22.6	16.9		6.2	3.2
10.02.2022 09:22:48	16.3	11.1	9.7	38	22.9	12.6		5.2	1.4
10.02.2022 09:22:54	16.4	13.5	11.6	16.4	16.4	14.5		2.9	1.9
10.02.2022 09:23:00	19.1	13.9	12.1	19.1	18.8	15.2		5.2	1.8
10.02.2022 09:23:06	15.7	13.7	12	15.7	15.6	14.2		2	1.7
10.02.2022 09:23:12	19.3	14.5	11.7	19.3	19.2	16.3		4.8	2.8
10.02.2022 09:23:18	14.7	13.9	11.4	14.7	14.7	14.3		0.8	2.5
10.02.2022 09:23:24	19.3	12.4	11	41	25.5	13.6		6.9	1.4
10.02.2022 09:23:30	17.8	14.8	13.1	17.8	17.7	16.1		3	1.7
10.02.2022 09:23:36	14.3	12.8	11.4	14.3	14.3	13.5		1.5	1.4
10.02.2022 09:23:42	21	15.9	12.6	21	21	18.2		5.1	3.3
10.02.2022 09:23:48	20.6	14.6	12.8	20.6	20.2	15.9		6	1.8
10.02.2022 09:23:54	19.2	14.1	12.5	19.2	18.9	15.3		5.1	1.6
10.02.2022 09:24:00	17.8	13.9	11.9	17.8	17.8	15.7		3.9	2
10.02.2022 09:24:06	14.7	12.1	10.9	14.7	14.7	13.3		2.6	1.2
10.02.2022 09:24:12	14.4	12.2	10.2	14.4	14.4	13.2		2.2	2
10.02.2022 09:24:18	16.8	12.7	11.2	16.8	16.5	13.5		4.1	1.5
10.02.2022 09:24:24	22.6	11.8	10.2	22.6	21	13.2		10.8	1.6

## Sheet: 3.autopsy (with mask)
date & time	PM10 [ug/m3]	PM2,5 [ug/m3]	PM1 [ug/m3]	Inhalable [ug/m3]	Thoracic [ug/m3]	Alveolic [ug/m3]		PMcoarse	1-2.5µm
10.02.2022 08:21:17	11	8.8	7.9	11	10.9	9.4		2.2	0.9
10.02.2022 08:21:23	9.6	8.9	8	9.6	9.6	9.3		0.7	0.9
10.02.2022 08:21:29	9.5	7.8	7.4	9.5	9.5	8.6		1.7	0.4
10.02.2022 08:21:35	11.2	10.6	8.7	11.2	11.2	10.9		0.6	1.9
10.02.2022 08:21:41	7.7	7.7	7.7	7.7	7.7	7.7		0	0					PM10	PM2.5	PM1
10.02.2022 08:21:47	12.7	9.8	7.7	12.7	12.7	11.2		2.9	2.1			Background	Hintergrund	8.494	8.044	7.352
10.02.2022 08:21:53	11.6	10	8.5	11.6	11.6	10.7		1.6	1.5			sawing	Sägen	8.95246	7.93934	6.82787
10.02.2022 08:21:59	9.4	9.2	8	9.4	9.4	9.3		0.2	1.2
10.02.2022 08:22:05	12.9	10	8.2	12.9	12.9	10.9		2.9	1.8
10.02.2022 08:22:11	8.2	8.2	7.9	8.2	8.2	8.2		0	0.3
10.02.2022 08:22:17	9.1	8.7	7.8	9.1	9.1	8.9		0.4	0.9
10.02.2022 08:22:23	10	9.2	8.1	10	10	9.5		0.8	1.1
10.02.2022 08:22:29	7.6	7.6	7.5	7.6	7.6	7.6		0	0.1
10.02.2022 08:22:35	9.1	8.3	7.6	9.1	9.1	8.7		0.8	0.7
10.02.2022 08:22:41	9.4	8.4	7.6	9.4	9.4	8.8		1	0.8
10.02.2022 08:22:47	8.4	8.2	7.4	8.4	8.4	8.3		0.2	0.8
10.02.2022 08:22:53	10.9	9.6	7.6	10.9	10.9	10.2		1.3	2
10.02.2022 08:22:59	20.1	12.5	8.6	20.1	19.9	14.8		7.6	3.9
10.02.2022 08:23:05	10	8.4	7.8	10	10	9.1		1.6	0.6
10.02.2022 08:23:11	9.6	8.4	7.9	9.6	9.6	8.9		1.2	0.5
10.02.2022 08:23:17	13.4	9.3	8.1	13.4	13.4	10.8		4.1	1.2
10.02.2022 08:23:23	11.3	9.1	8.2	11.3	11.3	9.8		2.2	0.9
10.02.2022 08:23:29	8.2	8.2	7.7	8.2	8.2	8.2		0	0.5
10.02.2022 08:23:35	11.6	9.8	8.2	11.6	11.6	10.6		1.8	1.6
10.02.2022 08:23:41	10.1	9.8	8.7	10.1	10.1	9.9		0.3	1.1
10.02.2022 08:23:47	8.1	8.1	7.8	8.1	8.1	8.1		0	0.3
10.02.2022 08:23:53	7.6	7.6	7.5	7.6	7.6	7.6		0	0.1
10.02.2022 08:23:59	11	9.2	8	11	11	10		1.8	1.2
10.02.2022 08:24:05	10	9.6	8.4	10	10	9.8		0.4	1.2
10.02.2022 08:24:11	13.9	8.9	8	13.9	13.9	11.1		5	0.9
10.02.2022 08:24:17	10.5	8.7	7.7	10.5	10.5	9.5		1.8	1
10.02.2022 08:24:23	11.4	8.8	7.6	11.4	11.3	9.6		2.6	1.2
10.02.2022 08:24:29	8.4	8.4	7.8	8.4	8.4	8.4		0	0.6
10.02.2022 08:24:35	7.9	7.9	7.6	7.9	7.9	7.9		0	0.3
10.02.2022 08:24:41	12.5	10.1	7.7	12.5	12.4	10.8		2.4	2.4
10.02.2022 08:24:47	8.3	8.3	7.8	8.3	8.3	8.3		0	0.5
10.02.2022 08:24:53	10.8	8.1	7.5	10.8	10.8	9.3		2.7	0.6
10.02.2022 08:24:59	11	9.6	7.8	11	11	10.2		1.4	1.8
10.02.2022 08:25:05	10.4	8.9	7.6	10.4	10.4	9.6		1.5	1.3
10.02.2022 08:25:11	8.3	8.3	8.1	8.3	8.3	8.3		0	0.2
10.02.2022 08:25:17	8.6	8.6	8.3	8.6	8.6	8.6		0	0.3
10.02.2022 08:25:23	8.7	8.7	8.5	8.7	8.7	8.7		0	0.2
10.02.2022 08:25:29	10.8	10.2	8.2	10.8	10.7	10.5		0.6	2
10.02.2022 08:25:35	7.9	7.9	7.3	7.9	7.9	7.9		0	0.6
10.02.2022 08:25:41	10.2	9.1	7.6	10.2	10.2	9.6		1.1	1.5
10.02.2022 08:25:47	8.3	8.3	7.7	8.3	8.3	8.3		0	0.6
10.02.2022 08:25:53	9.4	9.1	7.8	9.4	9.4	9.2		0.3	1.3
10.02.2022 08:25:59	9.4	8.8	8.1	9.4	9.4	9.1		0.6	0.7
10.02.2022 08:26:05	15.6	9.5	8.4	15.6	14.8	10.5		6.1	1.1
10.02.2022 08:26:11	8.3	8.3	8	8.3	8.3	8.3		0	0.3
10.02.2022 08:26:17	13.1	8.4	7	13.1	13	9.8		4.7	1.4
10.02.2022 08:26:23	11.4	8.7	8.1	11.4	11.3	9.5		2.7	0.6
10.02.2022 08:26:29	13.4	8.6	8	13.4	12.6	9		4.8	0.6
10.02.2022 08:26:35	9.8	9.5	7.6	9.8	9.8	9.6		0.3	1.9
10.02.2022 08:26:41	5.1	5.1	5	5.1	5.1	5.1		0	0.1
10.02.2022 08:26:47	13.5	10	8.3	13.5	13.4	11.2		3.5	1.7
10.02.2022 08:26:53	8.4	8.4	7.8	8.4	8.4	8.4		0	0.6
10.02.2022 08:26:59	9.5	8.6	7.4	9.5	9.5	9		0.9	1.2
10.02.2022 08:27:05	11.7	9.6	8	11.7	11.6	10.2		2.1	1.6
10.02.2022 08:27:11	9.1	8.5	7.5	9.1	9.1	8.8		0.6	1
10.02.2022 08:27:17	9.2	8	7.1	9.2	9.2	8.6		1.2	0.9
10.02.2022 08:27:23	7.6	7.6	7.2	7.6	7.6	7.6		0	0.4
10.02.2022 08:27:29	7.7	7.7	7	7.7	7.7	7.7		0	0.7
10.02.2022 08:27:35	11.4	8.7	7.7	11.4	11.3	9.5		2.7	1
10.02.2022 08:27:41	11.6	9.4	7.2	11.6	11.6	10.4		2.2	2.2
10.02.2022 08:27:47	10.3	9.9	8.1	10.3	10.3	10.1		0.4	1.8
10.02.2022 08:27:53	10.8	8.6	7.1	10.8	10.8	9.6		2.2	1.5
10.02.2022 08:27:59	8.4	8	7.2	8.4	8.4	8.2		0.4	0.8
10.02.2022 08:28:05	7.8	7.8	7.3	7.8	7.8	7.8		0	0.5
10.02.2022 08:28:11	7.4	7.4	7.4	7.4	7.4	7.4		0	0
10.02.2022 08:28:17	11.9	9.1	8.4	11.9	11.8	10		2.8	0.7
10.02.2022 08:28:23	7.2	7.2	7.1	7.2	7.2	7.2		0	0.1
10.02.2022 08:28:29	7.5	7.5	7.4	7.5	7.5	7.5		0	0.1
10.02.2022 08:28:35	9.1	7.8	7	9.1	9.1	8.4		1.3	0.8
10.02.2022 08:28:41	8.6	8.3	7.7	8.6	8.6	8.5		0.3	0.6
10.02.2022 08:28:47	7.7	7.7	7.1	7.7	7.7	7.7		0	0.6
10.02.2022 08:28:53	7.3	7.1	6.5	7.3	7.3	7.2		0.2	0.6
10.02.2022 08:28:59	8.4	8.4	7.5	8.4	8.4	8.4		0	0.9
10.02.2022 08:29:05	17.4	9.1	7.6	17.7	15.8	10.1		8.3	1.5
10.02.2022 08:29:11	9	7.7	7.2	9	9	8.3		1.3	0.5
10.02.2022 08:29:17	11.5	10.7	8.3	11.5	11.5	11.1		0.8	2.4
10.02.2022 08:29:23	10.9	9	7.7	10.9	10.9	9.8		1.9	1.3
10.02.2022 08:29:29	8.5	8.5	7.9	8.5	8.5	8.5		0	0.6
10.02.2022 08:29:35	9.4	9	8.3	9.4	9.4	9.2		0.4	0.7
10.02.2022 08:29:41	10.9	8.9	8.1	10.9	10.9	9.8		2	0.8
10.02.2022 08:29:47	9.7	8.7	8	9.7	9.7	9.2		1	0.7
10.02.2022 08:29:53	8.1	8.1	8	8.1	8.1	8.1		0	0.1
10.02.2022 08:29:59	8.3	7.3	6.9	8.3	8.3	7.8		1	0.4
10.02.2022 08:30:05	8.9	8.5	7.6	8.9	8.9	8.7		0.4	0.9
10.02.2022 08:30:11	11.8	9.8	8.7	11.8	11.7	10.7		2	1.1
10.02.2022 08:30:17	9.4	9.4	8.8	9.4	9.4	9.4		0	0.6
10.02.2022 08:30:23	10.5	9.4	8.8	10.5	10.5	9.9		1.1	0.6
10.02.2022 08:30:29	10.3	9.2	8	10.3	10.2	9.7		1.1	1.2
10.02.2022 08:30:35	9.8	9	8.1	9.8	9.8	9.3		0.8	0.9
10.02.2022 08:30:41	8.3	8.3	7.9	8.3	8.3	8.2		0	0.4
10.02.2022 08:30:47	9.1	8.8	8.2	9.1	9.1	8.9		0.3	0.6
10.02.2022 08:30:53	10.2	9.4	8.7	10.2	10.2	9.8		0.8	0.7
10.02.2022 08:30:59	8	8	8	8	8	8		0	0
10.02.2022 08:31:05	9.3	9.3	8.5	9.3	9.3	9.3		0	0.8
10.02.2022 08:31:11	10.4	10	8.5	10.4	10.4	10.2		0.4	1.5
10.02.2022 08:31:17	9.1	9.1	8.8	9.1	9.1	9.1		0	0.3
10.02.2022 08:31:23	7.3	7.3	7.3	7.3	7.3	7.3		0	0
10.02.2022 08:31:29	7.7	7.7	7.5	7.7	7.7	7.7		0	0.2
10.02.2022 08:31:35	8.1	8.1	7.6	8.1	8.1	8.1		0	0.5
10.02.2022 08:31:41	8.6	8.6	8.3	8.6	8.6	8.6		0	0.3
10.02.2022 08:31:47	8.3	8.3	7.9	8.3	8.3	8.3		0	0.4
10.02.2022 08:31:53	8.5	8.5	7.9	8.5	8.5	8.5		0	0.6
10.02.2022 08:31:59	10.3	8.2	7.8	10.3	10.2	9.1		2.1	0.4
10.02.2022 08:32:05	8	8	7.7	8	8	8		0	0.3
10.02.2022 08:32:11	8.8	8.7	8.1	8.8	8.8	8.7		0.1	0.6
10.02.2022 08:32:17	11.9	10.6	8.9	11.9	11.9	11.2		1.3	1.7
10.02.2022 08:32:23	9.3	9.3	9.2	9.3	9.3	9.3		0	0.1
10.02.2022 08:32:29	11.7	10.5	9.1	11.7	11.7	11		1.2	1.4
10.02.2022 08:32:35	10.1	10.1	9.4	10.1	10.1	10.1		0	0.7
10.02.2022 08:32:41	13.5	9.7	8.5	13.5	13.5	11.4		3.8	1.2
10.02.2022 08:32:47	10.1	9.5	8.8	10.1	10.1	9.8		0.6	0.7
10.02.2022 08:32:53	10.8	10.3	9	10.8	10.8	10.5		0.5	1.3
10.02.2022 08:32:59	9.1	9.1	9	9.1	9.1	9.1		0	0.1
10.02.2022 08:33:05	11.1	10.1	8.7	11.1	11.1	10.6		1	1.4
10.02.2022 08:33:11	9.6	9.6	9.3	9.6	9.6	9.6		0	0.3
10.02.2022 08:33:17	10.7	10.5	9.7	10.7	10.7	10.6		0.2	0.8
10.02.2022 08:33:23	9.7	9.7	9.1	9.7	9.7	9.6		0	0.6
10.02.2022 08:33:29	11.5	11.4	10.5	11.5	11.5	11.4		0.1	0.9
10.02.2022 08:33:35	11.7	11.3	9.3	11.7	11.7	11.5		0.4	2
10.02.2022 08:33:41	9.6	9.5	8.8	9.6	9.6	9.5		0.1	0.7
10.02.2022 08:33:47	10.6	9.4	8.3	10.6	10.5	9.9		1.2	1.1
10.02.2022 08:33:53	10.9	10.8	9.3	10.9	10.9	10.9		0.1	1.5
10.02.2022 08:33:59	10.7	9.7	8.6	10.7	10.6	10.1		1	1.1
10.02.2022 08:34:05	9.1	9.1	9	9.1	9.1	9.1		0	0.1
10.02.2022 08:34:11	9.6	9.6	8.9	9.6	9.6	9.6		0	0.7
10.02.2022 08:34:17	12.1	10.9	10.4	12.1	12	11.4		1.2	0.5
10.02.2022 08:34:23	10.6	10.2	9	10.6	10.6	10.4		0.4	1.2
10.02.2022 08:34:29	16.2	11	9.1	16.2	16	12.5		5.2	1.9
10.02.2022 08:34:35	9.7	9.6	8.8	9.7	9.7	9.6		0.1	0.8
10.02.2022 08:34:41	8.5	8.5	8.3	8.5	8.5	8.5		0	0.2
10.02.2022 08:34:47	10.4	10.4	9.7	10.4	10.4	10.4		0	0.7
10.02.2022 08:34:53	11.4	11.2	9.4	11.4	11.4	11.3		0.2	1.8
10.02.2022 08:34:59	8.8	8.6	7.9	8.8	8.8	8.7		0.2	0.7
10.02.2022 08:35:05	10.7	10	8.6	10.7	10.7	10.3		0.7	1.4
10.02.2022 08:35:11	10.2	7.7	7.1	10.2	10.2	8.5		2.5	0.6
10.02.2022 08:35:17	8.3	8.2	7.2	8.3	8.3	8.2		0.1	1
10.02.2022 08:35:23	8.9	7.7	6.8	8.9	8.9	8.3		1.2	0.9
10.02.2022 08:35:29	10.2	9.3	8	10.2	10.2	9.7		0.9	1.3
10.02.2022 08:35:35	8.9	8.9	8.8	8.9	8.9	8.9		0	0.1
10.02.2022 08:35:41	8	8	7.8	8	8	8		0	0.2
10.02.2022 08:35:47	8.5	8.4	7.8	8.5	8.5	8.5		0.1	0.6
10.02.2022 08:35:53	8	7.7	7.1	8	8	7.8		0.3	0.6
10.02.2022 08:35:59	8.1	8.1	8.1	8.1	8.1	8.1		0	0
10.02.2022 08:36:05	7.6	7.6	7.3	7.6	7.6	7.6		0	0.3
10.02.2022 08:36:11	8.6	8.4	7.4	8.6	8.6	8.5		0.2	1
10.02.2022 08:36:17	9.2	8.7	7.6	9.2	9.1	8.9		0.5	1.1
10.02.2022 08:36:23	8.3	8.3	8	8.3	8.3	8.3		0	0.3
10.02.2022 08:36:29	9.3	9.2	8.2	9.3	9.3	9.2		0.1	1
10.02.2022 08:36:35	8.2	8	7.2	8.2	8.2	8.1		0.2	0.8
10.02.2022 08:36:41	10.6	9.4	8.4	10.6	10.6	9.9		1.2	1
10.02.2022 08:36:47	9.6	9.2	8.3	9.6	9.6	9.4		0.4	0.9
10.02.2022 08:36:53	10	9.5	8.4	10	10	9.7		0.5	1.1
10.02.2022 08:36:59	10.5	10.2	8.2	10.5	10.5	10.3		0.3	2
10.02.2022 08:37:05	10	10	9.1	10	10	10		0	0.9
10.02.2022 08:37:11	9.8	9.4	8.2	9.8	9.8	9.6		0.4	1.2
10.02.2022 08:37:17	8.8	8.8	8.3	8.8	8.8	8.8		0	0.5
10.02.2022 08:37:23	8	8	7.6	8	8	8		0	0.4
10.02.2022 08:37:29	8.7	8.6	7.7	8.7	8.7	8.6		0.1	0.9
10.02.2022 08:37:35	8.1	8.1	7.9	8.1	8.1	8.1		0	0.2
10.02.2022 08:37:41	8.7	8.5	7.5	8.7	8.7	8.6		0.2	1
10.02.2022 08:37:47	8.9	8.9	8.4	8.9	8.9	8.9		0	0.5
10.02.2022 08:37:53	8.1	8.1	8.1	8.1	8.1	8.1		0	0
10.02.2022 08:37:59	9.4	8.3	7.8	9.4	9.3	8.8		1.1	0.5
10.02.2022 08:38:05	7.6	7.6	7.5	7.6	7.6	7.6		0	0.1
10.02.2022 08:38:11	7.9	7.7	7.1	7.9	7.9	7.8		0.2	0.6
10.02.2022 08:38:17	9.1	8.9	7.9	9.1	9.1	9		0.2	1
10.02.2022 08:38:23	9.5	9.2	8.4	9.5	9.5	9.3		0.3	0.8
10.02.2022 08:38:29	8.5	8.2	7.5	8.5	8.5	8.3		0.3	0.7
10.02.2022 08:38:35	8	8	7.8	8	8	8		0	0.2
10.02.2022 08:38:41	8	8	8	8	8	8		0	0
10.02.2022 08:38:47	9.4	9.2	8.3	9.4	9.4	9.3		0.2	0.9
10.02.2022 08:38:53	9.3	8.4	7.6	9.3	9.2	8.8		0.9	0.8
10.02.2022 08:38:59	10.5	9.5	8.7	10.5	10.5	9.9		1	0.8
10.02.2022 08:39:05	9.1	9.1	8.2	9.1	9.1	9		0	0.9
10.02.2022 08:39:11	9.6	9.6	8.4	9.6	9.6	9.6		0	1.2
10.02.2022 08:39:17	8.8	8	7.5	8.8	8.8	8.4		0.8	0.5
10.02.2022 08:39:23	9.9	9.6	8.4	9.9	9.9	9.7		0.3	1.2
10.02.2022 08:39:29	9.1	9.1	8.3	9.1	9.1	9.1		0	0.8
10.02.2022 08:39:35	8.9	8	7.4	8.9	8.9	8.4		0.9	0.6
10.02.2022 08:39:41	7.6	7.6	7.5	7.6	7.6	7.6		0	0.1
10.02.2022 08:39:47	9.6	8.7	8	9.6	9.6	9.1		0.9	0.7
10.02.2022 08:39:53	8.3	8.3	8.1	8.3	8.3	8.3		0	0.2
10.02.2022 08:39:59	8.2	8.2	7.9	8.2	8.2	8.2		0	0.3
10.02.2022 08:40:05	7.7	7.7	7.3	7.7	7.7	7.7		0	0.4
10.02.2022 08:40:11	8.8	8.7	8	8.8	8.8	8.7		0.1	0.7
10.02.2022 08:40:17	11.5	9.8	8.8	11.5	11.5	10.2		1.7	1
10.02.2022 08:40:23	8.5	8.2	7.4	8.5	8.5	8.4		0.3	0.8
10.02.2022 08:40:29	8.6	8.5	7.3	8.6	8.6	8.5		0.1	1.2
10.02.2022 08:40:35	10.3	9.4	8.9	10.3	10.3	9.8		0.9	0.5
10.02.2022 08:40:41	9.4	9	8.2	9.4	9.4	9.2		0.4	0.8
10.02.2022 08:40:47	8.6	8.6	8.3	8.6	8.6	8.6		0	0.3
10.02.2022 08:40:53	10.2	9.6	7.8	10.2	10.2	9.8		0.6	1.8
10.02.2022 08:40:59	10.8	9.8	8.7	10.8	10.8	10.2		1	1.1
10.02.2022 08:41:05	7.5	7.5	7.4	7.5	7.5	7.5		0	0.1
10.02.2022 08:41:11	8	8	7.9	8	8	8		0	0.1
10.02.2022 08:41:17	9	9	8.5	9	9	9		0	0.5
10.02.2022 08:41:23	9.5	9.3	7.8	9.5	9.5	9.4		0.2	1.5
10.02.2022 08:41:29	8.4	8.4	8.2	8.4	8.4	8.4		0	0.2
10.02.2022 08:41:35	9.9	9	7.9	9.9	9.9	9.4		0.9	1.1
10.02.2022 08:41:41	8.8	8.5	7.9	8.8	8.8	8.6		0.3	0.6
10.02.2022 08:41:47	8.3	8.3	8.1	8.3	8.3	8.3		0	0.2
10.02.2022 08:41:53	8.4	8.4	7.8	8.4	8.4	8.4		0	0.6
10.02.2022 08:41:59	13.9	8.9	7.8	13.9	13.8	10.4		5	1.1
10.02.2022 08:42:05	8.3	8.2	7.6	8.3	8.3	8.2		0.1	0.6
10.02.2022 08:42:11	7.6	7.6	7.2	7.6	7.6	7.6		0	0.4
10.02.2022 08:42:17	8.1	8.1	7.5	8.1	8.1	8.1		0	0.6
10.02.2022 08:42:23	8.4	8.3	7.3	8.4	8.4	8.3		0.1	1
10.02.2022 08:42:29	7.9	7.7	6.7	7.9	7.9	7.8		0.2	1
10.02.2022 08:42:35	8.8	8.3	7.2	8.8	8.8	8.5		0.5	1.1
10.02.2022 08:42:41	9.1	8.9	7.3	9.1	9.1	9		0.2	1.6
10.02.2022 08:42:47	8.5	7.6	7.2	8.5	8.5	8		0.9	0.4
10.02.2022 08:42:53	8.2	7.8	7.1	8.2	8.2	8		0.4	0.7
10.02.2022 08:42:59	9.8	8.9	7.2	9.8	9.8	9.3		0.9	1.7
10.02.2022 08:43:05	8.5	8.1	7.3	8.5	8.5	8.3		0.4	0.8
10.02.2022 08:43:11	8.7	8.5	7.9	8.7	8.7	8.6		0.2	0.6
10.02.2022 08:43:17	8.3	8	6.9	8.3	8.3	8.2		0.3	1.1
10.02.2022 08:43:23	7.8	7.8	7.6	7.8	7.8	7.8		0	0.2
10.02.2022 08:43:29	8.6	8.3	7.6	8.6	8.6	8.4		0.3	0.7
10.02.2022 08:43:35	9.7	8	7.2	9.7	9.7	8.7		1.7	0.8
10.02.2022 08:43:41	7.4	7.4	7.4	7.4	7.4	7.4		0	0
10.02.2022 08:43:47	7.9	7.9	7.4	7.9	7.9	7.9		0	0.5
10.02.2022 08:43:53	7.7	7.7	6.7	7.7	7.7	7.7		0	1
10.02.2022 08:43:59	9.2	7.4	6.8	9.2	9.1	7.8		1.8	0.6
10.02.2022 08:44:05	7.4	7.4	6.7	7.4	7.4	7.4		0	0.7
10.02.2022 08:44:11	8.9	8.7	7.7	8.9	8.9	8.8		0.2	1
10.02.2022 08:44:17	7.3	7.3	7.3	7.3	7.3	7.3		0	0
10.02.2022 08:44:23	7.5	7.5	7.1	7.5	7.5	7.5		0	0.4
10.02.2022 08:44:29	9.1	8.3	7.6	9.1	9.1	8.6		0.8	0.7
10.02.2022 08:44:35	6.6	6.6	6.6	6.6	6.6	6.6		0	0
10.02.2022 08:44:41	8.2	8.2	7.8	8.2	8.2	8.2		0	0.4
10.02.2022 08:44:47	10.3	7.8	7.5	10.3	10.3	8.6		2.5	0.3
10.02.2022 08:44:53	6.7	6.7	6.4	6.7	6.7	6.7		0	0.3
10.02.2022 08:44:59	8.8	7.7	6.7	8.8	8.8	8.2		1.1	1
10.02.2022 08:45:05	7.2	7.2	6.9	7.2	7.2	7.2		0	0.3
10.02.2022 08:45:11	7.9	7.9	7.2	7.9	7.9	7.9		0	0.7
10.02.2022 08:45:17	8.4	8.1	7.5	8.4	8.4	8.3		0.3	0.6
10.02.2022 08:45:23	8.3	7.9	7.3	8.3	8.3	8.1		0.4	0.6
10.02.2022 08:45:29	7.3	7.3	7.1	7.3	7.3	7.3		0	0.2
10.02.2022 08:45:35	6.9	6.9	6.9	6.9	6.9	6.9		0	0
10.02.2022 08:45:41	6.9	6.9	6.7	6.9	6.9	6.9		0	0.2
10.02.2022 08:45:47	7.3	7.3	6.9	7.3	7.3	7.3		0	0.4
10.02.2022 08:45:53	11.3	7.9	6.4	11.3	11	8.4		3.4	1.5
10.02.2022 08:45:59	6.7	6.7	6.6	6.7	6.7	6.7		0	0.1
10.02.2022 08:46:05	7.2	7.1	6.5	7.2	7.2	7.1		0.1	0.6
10.02.2022 08:46:11	7.5	7.4	6.9	7.5	7.5	7.4		0.1	0.5
10.02.2022 08:46:17	6.6	6.6	6.4	6.6	6.6	6.6		0	0.2
10.02.2022 08:46:23	6.7	6.7	6.3	6.7	6.7	6.6		0	0.4
10.02.2022 08:46:29	6.8	6.8	6.6	6.8	6.8	6.8		0	0.2
10.02.2022 08:46:35	6.1	6.1	6.1	6.1	6.1	6.1		0	0
10.02.2022 08:46:41	7.4	7.2	6.6	7.4	7.4	7.3		0.2	0.6
10.02.2022 08:46:47	6.9	6.9	6.6	6.9	6.9	6.9		0	0.3
10.02.2022 08:46:53	6.2	6.2	6.2	6.2	6.2	6.2		0	0
10.02.2022 08:46:59	6.4	6.4	6.3	6.4	6.4	6.4		0	0.1
10.02.2022 08:47:05	7.3	7.3	7.1	7.3	7.3	7.3		0	0.2
10.02.2022 08:47:11	6.8	6.8	6.7	6.8	6.8	6.8		0	0.1
10.02.2022 08:47:17	10	6.2	5.8	10	9.7	6.9		3.8	0.4
10.02.2022 08:47:23	6	6	6	6	6	6		0	0
10.02.2022 08:47:29	6.5	6.5	6	6.5	6.5	6.5		0	0.5
10.02.2022 08:47:35	7.9	7.5	6.6	7.9	7.9	7.6		0.4	0.9
10.02.2022 08:47:41	7.8	7.2	6.5	7.8	7.8	7.5		0.6	0.7
10.02.2022 08:47:47	8.2	7.1	6.5	8.2	8.2	7.6		1.1	0.6
10.02.2022 08:47:53	6.7	6.7	6.7	6.7	6.7	6.7		0	0
10.02.2022 08:47:59	6.8	6.8	6.5	6.8	6.8	6.8		0	0.3
10.02.2022 08:48:05	9.4	8.3	7.1	9.4	9.4	8.8		1.1	1.2
10.02.2022 08:48:11	7.1	7	6.3	7.1	7.1	7		0.1	0.7
10.02.2022 08:48:17	6.5	6.5	6.3	6.5	6.5	6.5		0	0.2
10.02.2022 08:48:23	7.4	7	6.3	7.4	7.4	7.2		0.4	0.7
10.02.2022 08:48:29	6.6	6.6	6.3	6.6	6.6	6.6		0	0.3
10.02.2022 08:48:35	7.7	7.6	6.4	7.7	7.7	7.6		0.1	1.2
10.02.2022 08:48:41	6.2	6.2	6.1	6.2	6.2	6.2		0	0.1
10.02.2022 08:48:47	6.9	6.9	6	6.9	6.9	6.9		0	0.9
10.02.2022 08:48:53	8.3	7.7	5.9	8.3	8.3	7.9		0.6	1.8
10.02.2022 08:48:59	6.4	6.4	6.3	6.4	6.4	6.4		0	0.1
10.02.2022 08:49:05	6.4	6.4	6.3	6.4	6.4	6.4		0	0.1
10.02.2022 08:49:11	7	6.9	6.4	7	7	6.9		0.1	0.5
10.02.2022 08:49:17	6.5	6.5	6.5	6.5	6.5	6.5		0	0
10.02.2022 08:49:23	6.5	6.5	6.3	6.5	6.5	6.5		0	0.2
10.02.2022 08:49:29	7.5	7.3	6.5	7.5	7.5	7.4		0.2	0.8
10.02.2022 08:49:35	6.3	6.3	6.1	6.3	6.3	6.3		0	0.2
10.02.2022 08:49:41	8	7.5	6.3	8	8	7.7		0.5	1.2
10.02.2022 08:49:47	5.8	5.8	5.8	5.8	5.8	5.8		0	0
10.02.2022 08:49:53	6.8	6.8	6.6	6.8	6.8	6.8		0	0.2
10.02.2022 08:49:59	6.4	6.4	6.1	6.4	6.4	6.4		0	0.3
10.02.2022 08:50:05	6.1	6.1	5.9	6.1	6.1	6.1		0	0.2
10.02.2022 08:50:11	6.9	6.9	6.2	6.9	6.9	6.9		0	0.7
10.02.2022 08:50:17	7.7	7.1	6	7.7	7.7	7.3		0.6	1.1
10.02.2022 08:50:23	6.8	6.8	6.6	6.8	6.8	6.8		0	0.2
10.02.2022 08:50:29	6.7	6.6	5.9	6.7	6.7	6.6		0.1	0.7
10.02.2022 08:50:35	6.2	6.2	5.9	6.2	6.2	6.2		0	0.3
10.02.2022 08:50:41	6.7	6.7	6.6	6.7	6.7	6.7		0	0.1
10.02.2022 08:50:47	7.7	7.7	6.8	7.7	7.7	7.7		0	0.9
10.02.2022 08:50:53	6.6	6.6	6.3	6.6	6.6	6.6		0	0.3
10.02.2022 08:50:59	8.2	7.5	6.3	8.2	8.2	7.8		0.7	1.2
10.02.2022 08:51:05	6.8	6.8	6.6	6.8	6.8	6.8		0	0.2
10.02.2022 08:51:11	7.5	6.6	6.3	7.5	7.4	7		0.9	0.3
10.02.2022 08:51:17	7.9	6.9	6.3	7.9	7.9	7.4		1	0.6
10.02.2022 08:51:23	6.3	6.3	5.8	6.3	6.3	6.3		0	0.5
10.02.2022 08:51:29	8.2	6.5	6.1	8.2	8.1	6.9		1.7	0.4
10.02.2022 08:51:35	8.3	7.4	6.7	8.3	8.3	7.8		0.9	0.7
10.02.2022 08:51:41	7.4	6.5	6	7.4	7.4	6.9		0.9	0.5
10.02.2022 08:51:47	8	7.1	6.6	8	8	7.5		0.9	0.5
10.02.2022 08:51:53	6.6	6.5	5.9	6.6	6.6	6.5		0.1	0.6
10.02.2022 08:51:59	7	6.8	5.9	7	7	6.9		0.2	0.9
10.02.2022 08:52:05	6.7	6.7	6.3	6.7	6.7	6.7		0	0.4
10.02.2022 08:52:11	9.4	7.3	6.2	9.4	9.3	7.9		2.1	1.1
10.02.2022 08:52:17	6.9	6.9	6.3	6.9	6.9	6.9		0	0.6
10.02.2022 08:52:23	5.4	5.4	5.4	5.4	5.4	5.4		0	0
10.02.2022 08:52:29	8	7.9	6.4	8	8	7.9		0.1	1.5
10.02.2022 08:52:35	6.7	6.7	6.5	6.7	6.7	6.7		0	0.2
10.02.2022 08:52:41	5.9	5.9	5.9	5.9	5.9	5.9		0	0
10.02.2022 08:52:47	7	7	7	7	7	7		0	0
10.02.2022 08:52:53	7.7	7.5	6.1	7.7	7.7	7.6		0.2	1.4
10.02.2022 08:52:59	7.2	7.2	6.2	7.2	7.2	7.2		0	1
10.02.2022 08:53:05	5.9	5.9	5.7	5.9	5.9	5.9		0	0.2
10.02.2022 08:53:11	5.7	5.7	5.7	5.7	5.7	5.7		0	0
10.02.2022 08:53:17	5.7	5.7	5.7	5.7	5.7	5.7		0	0
10.02.2022 08:53:23	6.6	6.5	5.8	6.6	6.6	6.5		0.1	0.7
10.02.2022 08:53:29	5.5	5.5	5.5	5.5	5.5	5.5		0	0
10.02.2022 08:53:35	5.7	5.7	5.7	5.7	5.7	5.7		0	0
10.02.2022 08:53:41	5.6	5.6	5.6	5.6	5.6	5.6		0	0
10.02.2022 08:53:47	6	6	5.8	6	6	6		0	0.2
10.02.2022 08:53:53	6.9	6.1	5.7	6.9	6.9	6.5		0.8	0.4
10.02.2022 08:53:59	6.6	6.6	6	6.6	6.6	6.5		0	0.6
10.02.2022 08:54:05	9	7.7	5.9	9	9	8.3		1.3	1.8
10.02.2022 08:54:11	6.2	6.2	5.9	6.2	6.2	6.2		0	0.3
10.02.2022 08:54:17	6.3	6.3	5.7	6.3	6.3	6.3		0	0.6
10.02.2022 08:54:23	6.9	6.5	5.7	6.9	6.9	6.7		0.4	0.8
10.02.2022 08:54:29	6.6	6.6	6.1	6.6	6.6	6.6		0	0.5
10.02.2022 08:54:35	5.6	5.6	5.5	5.6	5.6	5.6		0	0.1
10.02.2022 08:54:41	6	6	5.9	6	6	6		0	0.1
10.02.2022 08:54:47	7.2	7	6.2	7.2	7.2	7.1		0.2	0.8
10.02.2022 08:54:53	7.7	7.1	6	7.7	7.7	7.4		0.6	1.1
10.02.2022 08:54:59	7.3	7.1	6.1	7.3	7.3	7.2		0.2	1
10.02.2022 08:55:05	6.9	6.8	6.2	6.9	6.9	6.8		0.1	0.6
10.02.2022 08:55:11	6.9	6.9	6.7	6.9	6.9	6.9		0	0.2
10.02.2022 08:55:17	6.6	6.6	6.3	6.6	6.6	6.6		0	0.3
10.02.2022 08:55:23	9	7.3	6.5	9	9	7.7		1.7	0.8
10.02.2022 08:55:29	8.2	7.3	6.3	8.2	8.2	7.7		0.9	1
10.02.2022 08:55:35	6.7	6.7	6.4	6.7	6.7	6.7		0	0.3
10.02.2022 08:55:41	7.7	7.7	7.6	7.7	7.7	7.7		0	0.1
10.02.2022 08:55:47	7.9	7.9	7.6	7.9	7.9	7.9		0	0.3
10.02.2022 08:55:53	8.6	8.6	8.1	8.6	8.6	8.6		0	0.5
10.02.2022 08:55:59	9.5	9.4	7.9	9.5	9.5	9.4		0.1	1.5
10.02.2022 08:56:05	9.9	9.6	8.2	9.9	9.9	9.7		0.3	1.4
10.02.2022 08:56:11	8.7	8.7	8.4	8.7	8.7	8.7		0	0.3
10.02.2022 08:56:17	9.7	9.2	8.1	9.7	9.7	9.4		0.5	1.1
10.02.2022 08:56:23	9.4	9.2	8.2	9.4	9.4	9.3		0.2	1
10.02.2022 08:56:29	15.5	9.4	8.5	15.5	15.1	10.7		6.1	0.9
10.02.2022 08:56:35	8.3	8	7.3	8.3	8.3	8.1		0.3	0.7
10.02.2022 08:56:41	9	9	8.9	9	9	9		0	0.1
10.02.2022 08:56:47	9.5	9.4	9	9.5	9.5	9.5		0.1	0.4
10.02.2022 08:56:53	10.6	10	8.4	10.6	10.6	10.3		0.6	1.6
10.02.2022 08:56:59	8.8	8.8	8.4	8.8	8.8	8.8		0	0.4
10.02.2022 08:57:05	10.3	10	8.5	10.3	10.3	10.1		0.3	1.5
10.02.2022 08:57:11	9.4	9.1	8.4	9.4	9.4	9.2		0.3	0.7
10.02.2022 08:57:17	10.4	9.9	8.6	10.4	10.4	10.1		0.5	1.3
10.02.2022 08:57:23	6.7	6.7	6.7	6.7	6.7	6.7		0	0
10.02.2022 08:57:29	8	8	7.6	8	8	8		0	0.4
10.02.2022 08:57:35	8	8	7.2	8	8	8		0	0.8
10.02.2022 08:57:41	7.5	7.5	7.2	7.5	7.5	7.5		0	0.3
10.02.2022 08:57:47	6.7	6.7	6.2	6.7	6.7	6.6		0	0.5
10.02.2022 08:57:53	6.1	6.1	5.8	6.1	6.1	6.1		0	0.3
10.02.2022 08:57:59	7.3	6.8	6.2	7.3	7.3	7.1		0.5	0.6
10.02.2022 08:58:05	8	7.7	6.3	8	8	7.8		0.3	1.4
10.02.2022 08:58:11	7	6.9	5.9	7	7	6.9		0.1	1
10.02.2022 08:58:17	6.2	6.2	6.2	6.2	6.2	6.2		0	0
10.02.2022 08:58:23	7.1	6.9	5.8	7.1	7.1	7		0.2	1.1
10.02.2022 08:58:29	7	6.8	5.6	7	7	6.8		0.2	1.2
10.02.2022 08:58:35	9.1	8	6.8	9.1	9.1	8.5		1.1	1.2
10.02.2022 08:58:41	6.2	6.2	6.2	6.2	6.2	6.2		0	0
10.02.2022 08:58:47	9	7.3	6.7	9	8.9	7.7		1.7	0.6
10.02.2022 08:58:53	6.3	6.3	6.1	6.3	6.3	6.3		0	0.2
10.02.2022 08:58:59	6.4	6.4	6	6.4	6.4	6.4		0	0.4
10.02.2022 08:59:05	6.3	6.3	6	6.3	6.3	6.3		0	0.3
10.02.2022 08:59:11	7.3	7.1	5.9	7.3	7.3	7.2		0.2	1.2
10.02.2022 08:59:17	6.2	6.2	5.6	6.2	6.2	6.2		0	0.6
10.02.2022 08:59:23	7.2	7.2	6.4	7.2	7.2	7.2		0	0.8
10.02.2022 08:59:29	6.6	6.6	6.5	6.6	6.6	6.6		0	0.1
10.02.2022 08:59:35	13.5	13.5	13	13.5	13.5	13.5		0	0.5
10.02.2022 08:59:41	14.7	14.1	12.8	14.7	14.7	14.3		0.6	1.3
10.02.2022 08:59:47	18.9	16.5	14.4	18.9	18.8	17.2		2.4	2.1
10.02.2022 08:59:53	20.9	16.4	14.4	20.9	20.7	17.7		4.5	2
10.02.2022 08:59:59	26.6	19.1	14.7	26.6	25.7	20.3		7.5	4.4
10.02.2022 09:00:05	23.2	15.6	13.6	23.2	22.7	17.2		7.6	2
10.02.2022 09:00:11	2.9	2.9	2.8	1731.4	80.4	2.9		0	0.1
10.02.2022 09:00:17	7.7	7.7	7.4	7.7	7.7	7.7		0	0.3
10.02.2022 09:00:23	7.1	7.1	6.9	7.1	7.1	7.1		0	0.2
10.02.2022 09:00:29	7.8	7.6	6.9	7.8	7.8	7.7		0.2	0.7
10.02.2022 09:00:35	6.5	6.5	6.4	6.5	6.5	6.5		0	0.1
10.02.2022 09:00:41	7.3	7.2	6.6	7.3	7.3	7.2		0.1	0.6
10.02.2022 09:00:47	7.2	7.2	7	7.2	7.2	7.2		0	0.2
10.02.2022 09:00:53	7.1	7.1	6.8	7.1	7.1	7.1		0	0.3
10.02.2022 09:00:59	7.5	7.5	6.8	7.5	7.5	7.4		0	0.7
10.02.2022 09:01:05	7	7	6.8	7	7	7		0	0.2
10.02.2022 09:01:11	6.6	6.6	6.6	6.6	6.6	6.6		0	0
10.02.2022 09:01:17	7.9	7.8	7.2	7.9	7.9	7.8		0.1	0.6
10.02.2022 09:01:23	6.6	6.6	6.5	6.6	6.6	6.6		0	0.1
10.02.2022 09:01:29	9.3	8.8	7.4	9.3	9.3	9		0.5	1.4
10.02.2022 09:01:35	9.6	9.1	7.2	9.6	9.6	9.3		0.5	1.9
10.02.2022 09:01:41	7.6	7.6	7.3	7.6	7.6	7.6		0	0.3
10.02.2022 09:01:47	8.5	8.5	7.9	8.5	8.5	8.5		0	0.6
10.02.2022 09:01:53	10.5	9.8	8	10.5	10.5	10.1		0.7	1.8
10.02.2022 09:01:59	9.7	8.6	8	9.7	9.7	9.1		1.1	0.6
10.02.2022 09:02:05	9.3	7.6	7.2	9.3	9.2	8		1.7	0.4
10.02.2022 09:02:11	10.3	9	8.3	10.3	10.2	9.6		1.3	0.7
10.02.2022 09:02:17	10.2	9	7.8	10.2	10.2	9.5		1.2	1.2
10.02.2022 09:02:23	8.3	8.3	7.8	8.3	8.3	8.3		0	0.5
10.02.2022 09:02:29	9.2	8.8	7.6	9.2	9.2	8.9		0.4	1.2
10.02.2022 09:02:35	8.8	8.2	7.1	8.8	8.8	8.5		0.6	1.1
10.02.2022 09:02:41	8.9	8.6	7.6	8.9	8.9	8.7		0.3	1
10.02.2022 09:02:47	7.8	7.8	7.5	7.8	7.8	7.8		0	0.3
10.02.2022 09:02:53	7.2	7.2	7.2	7.2	7.2	7.2		0	0
10.02.2022 09:02:59	10	8	7.4	10	10	8.5		2	0.6
10.02.2022 09:03:05	8.9	8.4	7.4	8.9	8.9	8.6		0.5	1
10.02.2022 09:03:11	11.6	9.9	7.3	11.6	11.6	10.7		1.7	2.6
10.02.2022 09:03:17	8	8	7.3	8	8	8		0	0.7
10.02.2022 09:03:23	7.6	7.6	7.3	7.6	7.6	7.6		0	0.3
10.02.2022 09:03:29	10.1	8.9	6.8	10.1	10.1	9.4		1.2	2.1
10.02.2022 09:03:35	10.7	10	8	10.7	10.7	10.3		0.7	2
10.02.2022 09:03:41	7.8	7.8	7.5	7.8	7.8	7.8		0	0.3
10.02.2022 09:03:47	8.7	8.6	7.6	8.7	8.7	8.6		0.1	1
10.02.2022 09:03:53	8.5	8.3	7.6	8.5	8.5	8.4		0.2	0.7
10.02.2022 09:03:59	9.9	9.2	7.7	9.9	9.9	9.5		0.7	1.5
10.02.2022 09:04:05	8.5	7.9	6.9	8.5	8.5	8.2		0.6	1
10.02.2022 09:04:11	10.4	8.6	7.7	10.4	10.3	9		1.8	0.9
10.02.2022 09:04:17	8.7	7.9	7.5	8.7	8.7	8.3		0.8	0.4
10.02.2022 09:04:23	8.4	8.4	7.6	8.4	8.4	8.4		0	0.8
10.02.2022 09:04:29	8.4	8.4	7.6	8.4	8.4	8.4		0	0.8
10.02.2022 09:04:35	7.5	7.5	7.2	7.5	7.5	7.5		0	0.3
10.02.2022 09:04:41	8.3	8.3	8.1	8.3	8.3	8.3		0	0.2
10.02.2022 09:04:47	7.7	7.7	7.6	7.7	7.7	7.7		0	0.1
10.02.2022 09:04:53	9.4	8.1	7.4	9.4	9.4	8.7		1.3	0.7
10.02.2022 09:04:59	10.7	10	7.5	10.7	10.7	10.3		0.7	2.5
10.02.2022 09:05:05	7.9	7.9	7.3	7.9	7.9	7.9		0	0.6
10.02.2022 09:05:11	7.4	7.4	7.2	7.4	7.4	7.4		0	0.2
10.02.2022 09:05:17	11.9	8.9	8	11.9	11.8	9.9		3	0.9
10.02.2022 09:05:23	9.6	8.7	7.3	9.6	9.6	9.1		0.9	1.4
10.02.2022 09:05:29	9	9	7.7	9	9	9		0	1.3
10.02.2022 09:05:35	8.2	8.2	7.9	8.2	8.2	8.2		0	0.3
10.02.2022 09:05:41	8.5	8.2	6.8	8.5	8.5	8.3		0.3	1.4
10.02.2022 09:05:47	9.7	9.2	7.5	9.7	9.7	9.4		0.5	1.7
10.02.2022 09:05:53	7.3	7.3	6.9	7.3	7.3	7.3		0	0.4
10.02.2022 09:05:59	7	7	6.6	7	7	7		0	0.4
10.02.2022 09:06:05	8.2	8.2	7.4	8.2	8.2	8.2		0	0.8
10.02.2022 09:06:11	8.3	8.3	7.8	8.3	8.3	8.3		0	0.5
10.02.2022 09:06:17	7.2	7.2	7.2	7.2	7.2	7.2		0	0
10.02.2022 09:06:23	9.5	8.8	6.9	9.5	9.5	9.1		0.7	1.9
10.02.2022 09:06:29	7	7	6.7	7	7	7		0	0.3
10.02.2022 09:06:35	9.5	8.4	7.7	9.5	9.5	8.9		1.1	0.7
10.02.2022 09:06:41	11.2	10.1	6.6	11.2	11.2	10.5		1.1	3.5
10.02.2022 09:06:47	9.5	8.6	7.8	9.5	9.5	9		0.9	0.8
10.02.2022 09:06:53	8.9	8.2	7.3	8.9	8.9	8.5		0.7	0.9
10.02.2022 09:06:59	8.7	8.3	7.7	8.7	8.7	8.5		0.4	0.6
10.02.2022 09:07:05	8.9	7.2	6.7	8.9	8.9	7.6		1.7	0.5
10.02.2022 09:07:11	9	8.7	7.5	9	9	8.9		0.3	1.2
10.02.2022 09:07:17	6.9	6.9	6.9	6.9	6.9	6.9		0	0
10.02.2022 09:07:23	7.9	7.9	7.5	7.9	7.9	7.9		0	0.4
10.02.2022 09:07:29	7.5	7.5	7	7.5	7.5	7.5		0	0.5
10.02.2022 09:07:35	9.7	8.6	7.3	9.7	9.7	9.1		1.1	1.3
10.02.2022 09:07:41	9.2	8.8	7.7	9.2	9.2	9		0.4	1.1
10.02.2022 09:07:47	10.8	8.4	7.2	10.8	10.8	9.5		2.4	1.2
10.02.2022 09:07:53	7.4	7.4	6.9	7.4	7.4	7.4		0	0.5
10.02.2022 09:07:59	7.8	7.8	7.5	7.8	7.8	7.8		0	0.3
10.02.2022 09:08:05	8.7	8.6	7.7	8.7	8.7	8.6		0.1	0.9
10.02.2022 09:08:11	10.5	8.8	8.1	10.5	10.5	9.2		1.7	0.7
10.02.2022 09:08:17	8	8	7.8	8	8	8		0	0.2
10.02.2022 09:08:23	7.6	7.6	7.6	7.6	7.6	7.6		0	0
10.02.2022 09:08:29	8.1	8.1	7.2	8.1	8.1	8.1		0	0.9
10.02.2022 09:08:35	10.2	8.3	7.2	10.2	10.1	8.8		1.9	1.1
10.02.2022 09:08:41	11.1	9.9	7.8	11.1	11.1	10.4		1.2	2.1
10.02.2022 09:08:47	8.7	8.5	7.9	8.7	8.7	8.6		0.2	0.6
10.02.2022 09:08:53	7.3	7.3	7.1	7.3	7.3	7.3		0	0.2
10.02.2022 09:08:59	8.8	8.7	7.9	8.8	8.8	8.7		0.1	0.8
10.02.2022 09:09:05	7.7	7.7	7.7	7.7	7.7	7.7		0	0
10.02.2022 09:09:11	7.9	7.9	7.9	7.9	7.9	7.9		0	0
10.02.2022 09:09:17	7.1	7.1	6.9	7.1	7.1	7.1		0	0.2
10.02.2022 09:09:23	7.4	7.4	7.1	7.4	7.4	7.4		0	0.3
10.02.2022 09:09:29	10.1	9	7.2	10.1	10.1	9.5		1.1	1.8
10.02.2022 09:09:35	8.2	8.2	7.9	8.2	8.2	8.2		0	0.3
10.02.2022 09:09:41	9.5	9	7.6	9.5	9.5	9.2		0.5	1.4
10.02.2022 09:09:47	7.6	7.6	7.4	7.6	7.6	7.6		0	0.2
10.02.2022 09:09:53	8.6	7.7	7.2	8.6	8.6	8.1		0.9	0.5
10.02.2022 09:09:59	8	8	7.6	8	8	8		0	0.4
10.02.2022 09:10:05	8.5	8.5	8	8.5	8.5	8.5		0	0.5
10.02.2022 09:10:11	8.3	8	7	8.3	8.3	8.2		0.3	1
10.02.2022 09:10:17	9.5	8.2	7.1	9.5	9.5	8.8		1.3	1.1
10.02.2022 09:10:23	6.9	6.9	6.7	6.9	6.9	6.9		0	0.2
10.02.2022 09:10:29	9.4	6.9	6.6	9.4	9.3	7.6		2.5	0.3
10.02.2022 09:10:35	7	7	6.7	7	7	7		0	0.3
10.02.2022 09:10:41	7.1	7.1	7.1	7.1	7.1	7.1		0	0
10.02.2022 09:10:47	8.3	8.2	7.2	8.3	8.3	8.2		0.1	1
10.02.2022 09:10:53	6.7	6.7	6.7	6.7	6.7	6.7		0	0
10.02.2022 09:10:59	9.2	8.9	7.6	9.2	9.2	9		0.3	1.3
10.02.2022 09:11:05	8.7	8.3	7.6	8.7	8.7	8.5		0.4	0.7
10.02.2022 09:11:11	7.4	7.4	7	7.4	7.4	7.4		0	0.4
10.02.2022 09:11:17	8	8	7.7	8	8	8		0	0.3
10.02.2022 09:11:23	8.2	8.2	7.6	8.2	8.2	8.2		0	0.6
10.02.2022 09:11:29	8.9	8	7.3	8.9	8.9	8.4		0.9	0.7
10.02.2022 09:11:35	8.1	8.1	7.3	8.1	8.1	8		0	0.8
10.02.2022 09:11:41	8.7	7.9	6.6	8.7	8.7	8.3		0.8	1.3
10.02.2022 09:11:47	9.2	7.5	6.7	9.2	9.2	7.9		1.7	0.8
10.02.2022 09:11:53	11.2	9.1	6.8	11.2	11.2	10.1		2.1	2.3
10.02.2022 09:11:59	7.2	7.2	7.1	7.2	7.2	7.2		0	0.1
10.02.2022 09:12:05	7.7	7.7	7.3	7.7	7.7	7.7		0	0.4
10.02.2022 09:12:11	8.2	8	6.7	8.2	8.2	8.1		0.2	1.3
10.02.2022 09:12:17	9.2	8	7.3	9.2	9.2	8.6		1.2	0.7
10.02.2022 09:12:23	11.3	9.7	7.7	11.3	11.3	10.4		1.6	2
10.02.2022 09:12:29	11.7	8.9	6.7	11.7	11.7	10.2		2.8	2.2
10.02.2022 09:12:35	10.7	9	7.1	10.7	10.7	9.8		1.7	1.9
10.02.2022 09:12:41	11.6	10	7	11.6	11.6	10.7		1.6	3
10.02.2022 09:12:47	11.6	10.1	7.2	11.6	11.6	10.8		1.5	2.9
10.02.2022 09:12:53	10.3	8.7	6.9	10.3	10.3	9.4		1.6	1.8
10.02.2022 09:12:59	10.7	8.9	6.9	10.7	10.7	9.7		1.8	2
10.02.2022 09:13:05	7.1	7.1	6.7	7.1	7.1	7.1		0	0.4
10.02.2022 09:13:11	8.5	7.5	6.5	8.5	8.5	8		1	1
10.02.2022 09:13:17	11	9.5	6.9	11	10.9	10.1		1.5	2.6
10.02.2022 09:13:23	9.9	8.7	6.9	9.9	9.9	9.2		1.2	1.8
10.02.2022 09:13:29	12.5	9.1	7	12.5	12.4	10.3		3.4	2.1
10.02.2022 09:13:35	7.8	7.3	6.6	7.8	7.8	7.5		0.5	0.7
10.02.2022 09:13:41	9.3	6.8	6.3	9.3	9.3	7.9		2.5	0.5
10.02.2022 09:13:47	12	8.7	6.6	12	11.7	9.1		3.3	2.1
10.02.2022 09:13:53	8.5	8.3	6.8	8.5	8.5	8.4		0.2	1.5
10.02.2022 09:13:59	10.7	6.6	6.3	10.7	10.6	8.1		4.1	0.3
10.02.2022 09:14:05	9.6	9	7.1	9.6	9.6	9.3		0.6	1.9
10.02.2022 09:14:11	9.5	8.1	7.1	9.5	9.5	8.7		1.4	1
10.02.2022 09:14:17	7.2	7.2	6.9	7.2	7.2	7.2		0	0.3
10.02.2022 09:14:23	7	7	6.9	7	7	7		0	0.1
10.02.2022 09:14:29	13.2	8.1	7	13.2	12.4	8.7		5.1	1.1
10.02.2022 09:14:35	7.5	7.5	7.1	7.5	7.5	7.5		0	0.4
10.02.2022 09:14:41	9.7	8.6	7.1	9.7	9.7	9.1		1.1	1.5
10.02.2022 09:14:47	7.7	7.7	6.5	7.7	7.7	7.6		0	1.2
10.02.2022 09:14:53	7.2	7.2	7.1	7.2	7.2	7.2		0	0.1
10.02.2022 09:14:59	12.5	9.2	7.3	12.5	12.2	9.6		3.3	1.9
10.02.2022 09:15:05	7.4	7.2	6.5	7.4	7.4	7.3		0.2	0.7
10.02.2022 09:15:11	10.4	8.1	6.5	10.4	10.4	9.1		2.3	1.6
10.02.2022 09:15:17	9.4	8.1	6.9	9.4	9.4	8.7		1.3	1.2
10.02.2022 09:15:23	7	7	6.8	7	7	7		0	0.2
10.02.2022 09:15:29	9.6	8.3	7.4	9.6	9.6	8.9		1.3	0.9
10.02.2022 09:15:35	6.4	6.4	6.3	6.4	6.4	6.4		0	0.1
10.02.2022 09:15:41	7.8	7.5	6.8	7.8	7.8	7.7		0.3	0.7
10.02.2022 09:15:47	7.2	7.2	6.7	7.2	7.2	7.2		0	0.5
10.02.2022 09:15:53	8.1	7.9	6.7	8.1	8.1	8		0.2	1.2
10.02.2022 09:15:59	7.1	7.1	6.9	7.1	7.1	7.1		0	0.2
10.02.2022 09:16:05	7.4	7.4	6.8	7.4	7.4	7.4		0	0.6
10.02.2022 09:16:11	9.9	8.4	6.7	9.9	9.9	9.1		1.5	1.7
10.02.2022 09:16:17	9.4	8.8	6.6	9.4	9.4	9.1		0.6	2.2
10.02.2022 09:16:23	7.5	7.5	6.4	7.5	7.5	7.5		0	1.1
10.02.2022 09:16:29	7.9	7.7	6.6	7.9	7.9	7.8		0.2	1.1
10.02.2022 09:16:35	8.8	7.2	6.7	8.8	8.8	7.9		1.6	0.5
10.02.2022 09:16:41	8	8	7.5	8	8	8		0	0.5
10.02.2022 09:16:47	9.9	7.8	6.9	9.9	9.9	8.4		2.1	0.9
10.02.2022 09:16:53	8.9	8.6	7	8.9	8.9	8.7		0.3	1.6
10.02.2022 09:16:59	6.5	6.5	6.5	6.5	6.5	6.5		0	0
10.02.2022 09:17:05	8.5	8.4	7.4	8.5	8.5	8.4		0.1	1
10.02.2022 09:17:11	7.4	7.4	6.8	7.4	7.4	7.4		0	0.6
10.02.2022 09:17:17	8.1	7.7	6.6	8.1	8.1	7.9		0.4	1.1
10.02.2022 09:17:23	7.9	6.7	6.2	7.9	7.8	7.2		1.2	0.5
10.02.2022 09:17:29	6.5	6.5	6.5	6.5	6.5	6.5		0	0
10.02.2022 09:17:35	6.9	6.8	6.1	6.9	6.9	6.9		0.1	0.7
10.02.2022 09:17:41	8.5	8.2	7	8.5	8.5	8.4		0.3	1.2
10.02.2022 09:17:47	9.5	9.1	7.4	9.5	9.5	9.3		0.4	1.7
10.02.2022 09:17:53	9.3	7.3	6.3	9.3	9.3	8.2		2	1
10.02.2022 09:17:59	10.8	7.4	6.7	10.8	10.7	8.2		3.4	0.7
10.02.2022 09:18:05	6.2	6.2	6.1	6.2	6.2	6.2		0	0.1
10.02.2022 09:18:11	7.2	7.1	6.3	7.2	7.2	7.2		0.1	0.8
10.02.2022 09:18:17	7.2	7.1	6.5	7.2	7.2	7.1		0.1	0.6
10.02.2022 09:18:23	8.9	7.6	6.9	8.9	8.9	8.2		1.3	0.7
10.02.2022 09:18:29	7.8	7.6	7	7.8	7.8	7.7		0.2	0.6
10.02.2022 09:18:35	7.1	7.1	6.8	7.1	7.1	7.1		0	0.3
10.02.2022 09:18:41	7.1	7.1	6.4	7.1	7.1	7.1		0	0.7
10.02.2022 09:18:47	7.8	7.6	6.4	7.8	7.8	7.7		0.2	1.2
10.02.2022 09:18:53	7.4	7.3	6.5	7.4	7.4	7.3		0.1	0.8
10.02.2022 09:18:59	6.3	6.3	6.2	6.3	6.3	6.3		0	0.1
10.02.2022 09:19:05	9.1	7	6.3	9.1	9	7.6		2.1	0.7
10.02.2022 09:19:11	13.1	8.8	6.8	13.1	12.8	9.7		4.3	2
10.02.2022 09:19:17	8.5	7.1	6	8.5	8.5	7.7		1.4	1.1
10.02.2022 09:19:23	9.7	8.3	6.8	9.7	9.7	9		1.4	1.5
10.02.2022 09:19:29	8.3	7.6	6.7	8.3	8.3	7.9		0.7	0.9
10.02.2022 09:19:35	7.4	7.4	6.7	7.4	7.4	7.4		0	0.7
10.02.2022 09:19:41	7.7	7.5	6.2	7.7	7.7	7.6		0.2	1.3
10.02.2022 09:19:47	9	8.3	6.3	9	9	8.6		0.7	2
10.02.2022 09:19:53	9.6	6.5	5.9	9.6	9.2	6.9		3.1	0.6
10.02.2022 09:19:59	6.3	6.3	5.8	6.3	6.3	6.3		0	0.5
10.02.2022 09:20:05	6.3	6.3	6.3	6.3	6.3	6.3		0	0
10.02.2022 09:20:11	7.2	7.2	6.7	7.2	7.2	7.2		0	0.5
10.02.2022 09:20:17	7.5	7.5	6.9	7.5	7.5	7.5		0	0.6
10.02.2022 09:20:23	7.8	6.9	6.1	7.8	7.8	7.3		0.9	0.8
10.02.2022 09:20:29	9.9	7.4	6.8	9.9	9.8	8.1		2.5	0.6
10.02.2022 09:20:35	6.8	6.8	6.8	6.8	6.8	6.8		0	0
10.02.2022 09:20:41	8.9	8.5	6.9	8.9	8.9	8.7		0.4	1.6
10.02.2022 09:20:47	6.4	6.4	6.4	6.4	6.4	6.4		0	0
10.02.2022 09:20:53	7.3	7.3	6.6	7.3	7.3	7.2		0	0.7
10.02.2022 09:20:59	6.4	6.4	6.3	6.4	6.4	6.4		0	0.1
10.02.2022 09:21:05	8.2	7.9	6.9	8.2	8.2	8.1		0.3	1
10.02.2022 09:21:11	9.6	7.9	7.2	9.6	9.5	8.2		1.7	0.7
10.02.2022 09:21:17	8.3	8.1	6.8	8.3	8.3	8.2		0.2	1.3
10.02.2022 09:21:23	7.5	7.5	7	7.5	7.5	7.5		0	0.5
10.02.2022 09:21:29	8	8	7.4	8	8	8		0	0.6
10.02.2022 09:21:35	11.3	8.7	7.3	11.3	11.3	9.8		2.6	1.4
10.02.2022 09:21:41	8.3	8.3	7.5	8.3	8.3	8.3		0	0.8
10.02.2022 09:21:47	8.6	8.6	8	8.6	8.6	8.6		0	0.6
10.02.2022 09:21:53	8.1	7.6	6.8	8.1	8.1	7.9		0.5	0.8
10.02.2022 09:21:59	8.6	7.6	6.6	8.6	8.6	8.1		1	1
10.02.2022 09:22:05	9.2	8.7	6.4	9.2	9.2	8.9		0.5	2.3
10.02.2022 09:22:11	8.5	6.7	6.2	8.5	8.5	7.2		1.8	0.5
10.02.2022 09:22:17	8.9	7.7	7.1	8.9	8.8	8.2		1.2	0.6
10.02.2022 09:22:23	7.2	7.2	6.9	7.2	7.2	7.2		0	0.3
10.02.2022 09:22:29	8.9	8.6	7	8.9	8.9	8.7		0.3	1.6
10.02.2022 09:22:35	9.4	7.9	7.2	9.4	9.4	8.6		1.5	0.7
10.02.2022 09:22:41	7.3	7	6.2	7.3	7.3	7.1		0.3	0.8
10.02.2022 09:22:47	8.6	7.5	6.4	8.6	8.6	8		1.1	1.1
10.02.2022 09:22:53	6.6	6.6	6.4	6.6	6.6	6.6		0	0.2
10.02.2022 09:22:59	5.8	5.8	5.8	5.8	5.8	5.8		0	0
10.02.2022 09:23:05	7.1	7.1	6.3	7.1	7.1	7.1		0	0.8
10.02.2022 09:23:11	8.6	7.5	6.1	8.6	8.6	8		1.1	1.4
10.02.2022 09:23:17	6.7	6.5	5.9	6.7	6.7	6.6		0.2	0.6
10.02.2022 09:23:23	6.6	6.6	6.3	6.6	6.6	6.6		0	0.3
10.02.2022 09:23:29	7.2	7.2	6.6	7.2	7.2	7.1		0	0.6
10.02.2022 09:23:35	7.3	7.3	6.7	7.3	7.3	7.3		0	0.6
10.02.2022 09:23:41	8.9	8.7	7.5	8.9	8.8	8.8		0.2	1.2
10.02.2022 09:23:47	8.3	7.3	6.3	8.3	8.3	7.7		1	1
10.02.2022 09:23:53	6.8	6.6	5.9	6.8	6.8	6.7		0.2	0.7
10.02.2022 09:23:59	6	6	6	6	6	6		0	0
10.02.2022 09:24:05	10	9.2	6.5	10	10	9.6		0.8	2.7
10.02.2022 09:24:11	7.3	7.3	6.6	7.3	7.3	7.3		0	0.7
10.02.2022 09:24:17	7.1	7.1	7.1	7.1	7.1	7.1		0	0
10.02.2022 09:24:23	7.2	7.2	7	7.2	7.2	7.2		0	0.2
10.02.2022 09:24:29	7.1	7.1	7.1	7.1	7.1	7.1		0	0
10.02.2022 09:24:35	6.6	6.6	6.3	6.6	6.6	6.6		0	0.3
10.02.2022 09:24:41	8.7	7.6	6.9	8.7	8.7	8.1		1.1	0.7
10.02.2022 09:24:47	9	8.6	6.6	9	9	8.8		0.4	2
10.02.2022 09:24:53	9	7.3	6.7	9	8.9	7.6		1.7	0.6

## Sheet: 4.autopsy (without mask)
date & time	PM10 [ug/m3]	PM2,5 [ug/m3]	PM1 [ug/m3]	Inhalable [ug/m3]	Thoracic [ug/m3]	Alveolic [ug/m3]		PMcoarse	1-2.5µm
10.02.2022 11:03:43	26.7	24.7	21.9	26.7	26.7	25.6		2	2.8
10.02.2022 11:03:49	26.2	24.3	21.7	26.2	26.1	25.1		1.9	2.6
10.02.2022 11:03:55	34.9	25.7	23.6	34.9	34.3	27.8		9.2	2.1
10.02.2022 11:04:01	27.7	23.3	22.5	27.7	27.6	24.9		4.4	0.8				PM10	PM2.5	PM1
10.02.2022 11:04:07	31.3	25.1	22.5	31.3	31.2	27.2		6.2	2.6		Background	Hintergrund	30.902	26.162	23.542
10.02.2022 11:04:13	30.2	27.2	23	30.2	30.2	28.5		3	4.2		sawing	Sägen	118.165	47.1985	25.9118
10.02.2022 11:04:19	29.7	25.6	23.2	29.7	29.6	27.1		4.1	2.4
10.02.2022 11:04:25	35.4	24.2	22.2	35.8	33.7	26.1		11.2	2
10.02.2022 11:04:31	29.1	26.9	22.5	29.1	29.1	27.9		2.2	4.4
10.02.2022 11:04:37	30.9	26.6	23.3	30.9	30.9	28.5		4.3	3.3
10.02.2022 11:04:43	26	23.9	22.9	26	26	24.9		2.1	1
10.02.2022 11:04:49	32	25.8	22.7	32	31.7	27.5		6.2	3.1
10.02.2022 11:04:55	31.9	24.2	21.7	31.9	31.8	27.3		7.7	2.5
10.02.2022 11:05:01	32.4	25.2	21.4	32.4	32.1	27.4		7.2	3.8
10.02.2022 11:05:07	26.7	22.3	21.1	26.7	26.6	23.9		4.4	1.2
10.02.2022 11:05:13	29.3	26.3	24.4	29.3	29.2	27.3		3	1.9
10.02.2022 11:05:19	29.8	25.1	23.4	29.8	29.7	27.2		4.7	1.7
10.02.2022 11:05:25	36.7	29.3	23.9	36.7	36.6	32.3		7.4	5.4
10.02.2022 11:05:31	37.8	27.3	23.8	42.8	36.9	28.8		10.5	3.5
10.02.2022 11:05:37	33.7	29.1	24.9	33.7	33.6	30.8		4.6	4.2
10.02.2022 11:05:43	35.8	27.2	23.6	35.8	35.4	29.7		8.6	3.6
10.02.2022 11:05:49	45.2	26	24.4	55.2	43.4	27.3		19.2	1.6
10.02.2022 11:05:55	33.3	29.4	25	133.5	38.5	31.2		3.9	4.4
10.02.2022 11:06:01	31.8	28.7	24.7	31.8	31.8	30.1		3.1	4
10.02.2022 11:06:07	38.5	30.1	25.1	38.5	38.3	33.1		8.4	5
10.02.2022 11:06:13	32.5	29.5	25	32.5	32.5	30.8		3	4.5
10.02.2022 11:06:19	42.6	30.7	24.7	47.6	41.7	32.4		11.9	6
10.02.2022 11:06:25	32.1	25.6	24.5	32.1	31.2	26.8		6.5	1.1
10.02.2022 11:06:31	31.2	27.6	24.7	31.2	31.1	28.9		3.6	2.9
10.02.2022 11:06:37	36.5	30.3	25.8	36.5	36.4	33.1		6.2	4.5
10.02.2022 11:06:43	36.2	29.3	26	36.2	35.8	31		6.9	3.3
10.02.2022 11:06:49	34.3	30.1	25.6	34.3	34.3	32		4.2	4.5
10.02.2022 11:06:55	35.4	28	25.4	35.4	35.3	30.6		7.4	2.6
10.02.2022 11:07:01	31.1	27.5	23.9	31.1	31.1	29.1		3.6	3.6
10.02.2022 11:07:07	36.7	33.2	28.5	36.7	36.7	34.8		3.5	4.7
10.02.2022 11:07:13	35.8	26.8	23.9	35.8	35.3	28.7		9	2.9
10.02.2022 11:07:19	41.2	29.7	25.6	62.9	47.5	32.9		11.5	4.1
10.02.2022 11:07:25	35.1	29.7	27.7	35.1	35.1	32.1		5.4	2
10.02.2022 11:07:31	34.6	29.5	26.8	34.6	34.5	31.8		5.1	2.7
10.02.2022 11:07:37	31.6	30.4	26.1	131.8	36.8	30.9		1.2	4.3
10.02.2022 11:07:43	31.3	29.6	26.1	31.3	31.3	30.4		1.7	3.5
10.02.2022 11:07:49	33.7	29.8	27.3	33.7	33.6	31.2		3.9	2.5
10.02.2022 11:07:55	44.7	30	26.1	49.8	43.8	32.6		14.7	3.9
10.02.2022 11:08:01	29.6	25.5	23.9	29.6	29.5	27		4.1	1.6
10.02.2022 11:08:07	34	29.4	26.1	34	33.8	30.7		4.6	3.3
10.02.2022 11:08:13	28.5	23.4	21.7	28.5	28.4	25		5.1	1.7
10.02.2022 11:08:19	32.1	28.9	24.8	32.1	32.1	30.3		3.2	4.1
10.02.2022 11:08:25	35.7	30	25.8	35.7	35.6	32.1		5.7	4.2
10.02.2022 11:08:31	32.7	29.1	24.8	32.7	32.7	30.7		3.6	4.3
10.02.2022 11:08:37	38.9	30.5	26.1	38.9	38.1	32.5		8.4	4.4
10.02.2022 11:08:43	35.4	27.7	24	35.4	35	29.8		7.7	3.7
10.02.2022 11:08:49	30.3	26.8	24.8	30.3	30.2	28		3.5	2
10.02.2022 11:08:55	32.3	26.7	25.1	32.3	32.1	28.4		5.6	1.6
10.02.2022 11:09:01	30.2	27.1	24.3	30.2	30.1	28.1		3.1	2.8
10.02.2022 11:09:07	30.9	28.7	23.9	30.9	30.9	29.7		2.2	4.8
10.02.2022 11:09:13	28.9	25.8	24.1	28.9	28.8	26.8		3.1	1.7
10.02.2022 11:09:19	33.4	27.4	24.8	33.4	33.3	29.7		6	2.6
10.02.2022 11:09:25	31.2	26.6	24.7	31.2	30.9	27.7		4.6	1.9
10.02.2022 11:09:31	36.1	27.3	24.3	74.2	42.2	28.5		8.8	3
10.02.2022 11:09:37	29.5	27.5	24.7	29.5	29.5	28.4		2	2.8
10.02.2022 11:09:43	30.6	27.1	24.6	30.6	30.6	28.7		3.5	2.5
10.02.2022 11:09:49	33.2	28.4	24.2	33.2	33.1	30.2		4.8	4.2
10.02.2022 11:09:55	32	27.9	24.5	32	32	29.4		4.1	3.4
10.02.2022 11:10:01	29.4	27.2	24.8	29.4	29.3	28.1		2.2	2.4
10.02.2022 11:10:07	32.9	27	24.1	32.9	32.1	27.9		5.9	2.9		0
10.02.2022 11:10:13	28.8	26.4	23.3	28.8	28.8	27.5		2.4	3.1		6
10.02.2022 11:10:19	23.9	23.9	23.3	23.9	23.9	23.9		0	0.6		12
10.02.2022 11:10:25	35.8	27.6	24.2	35.8	35	29.2		8.2	3.4		18
10.02.2022 11:10:31	28	26.1	23.3	28	28	26.9		1.9	2.8		24
10.02.2022 11:10:37	29.3	27.9	24	29.3	29.3	28.5		1.4	3.9		30
10.02.2022 11:10:43	32.7	25.2	23.5	32.7	32.6	28.2		7.5	1.7		36
10.02.2022 11:10:49	28.5	24.4	23.8	28.5	28.4	26.2		4.1	0.6		42
10.02.2022 11:10:55	26.8	23.9	22.6	26.8	26.8	25.2		2.9	1.3		48
10.02.2022 11:11:01	32.3	25.9	23.7	32.3	32.2	28.4		6.4	2.2		54
10.02.2022 11:11:07	30.1	26.5	23.5	51.8	36.7	27.3		3.6	3		60
10.02.2022 11:11:13	33.2	25.2	23.6	33.2	32.4	27		8	1.6		66
10.02.2022 11:11:19	29.5	27.6	23.7	29.5	29.5	28.4		1.9	3.9		72
10.02.2022 11:11:25	31.7	26.9	23.9	31.7	31.6	28.7		4.8	3		78
10.02.2022 11:11:31	34.5	23.6	22.2	34.5	33.6	26		10.9	1.4		84
10.02.2022 11:11:37	30.3	25.5	23.6	30.3	30.2	27.6		4.8	1.9		90
10.02.2022 11:11:43	27	24.5	22.9	27	27	25.6		2.5	1.6		96
10.02.2022 11:11:49	28.3	24.3	22.6	28.3	28.2	25.7		4	1.7		102
10.02.2022 11:11:55	29.1	24.4	22.7	29.1	29.1	26.5		4.7	1.7		108
10.02.2022 11:12:01	28.9	24.3	22.8	28.9	28.9	26.3		4.6	1.5		114
10.02.2022 11:12:07	29.3	26	22.5	29.3	29.3	27.5		3.3	3.5		120
10.02.2022 11:12:13	33.9	24	22.4	38.9	33	25.2		9.9	1.6		126
10.02.2022 11:12:19	29.7	26.8	22.9	29.7	29.7	28.1		2.9	3.9		132
10.02.2022 11:12:25	32.9	26.2	22.7	32.9	32.7	28.4		6.7	3.5		138
10.02.2022 11:12:31	29.1	26.5	23.3	66.9	36.9	27.7		2.6	3.2		144
10.02.2022 11:12:37	26.9	22.7	20.2	26.9	26.9	24.2		4.2	2.5		150
10.02.2022 11:12:43	33	27.1	22.8	33	32.6	28.7		5.9	4.3		156
10.02.2022 11:12:49	29.5	25.4	22.9	29.5	29.4	26.9		4.1	2.5		162
10.02.2022 11:12:55	40.5	24.9	22.1	45.9	38	25.8		15.6	2.8		168
10.02.2022 11:13:01	26	24	22.1	26	26	24.9		2	1.9		174
10.02.2022 11:13:07	31.1	24.9	22.7	31.1	30.9	27		6.2	2.2		180
10.02.2022 11:13:13	30.7	26.5	23.2	30.7	30.6	28		4.2	3.3		186
10.02.2022 11:13:19	29.6	25.9	22.4	29.6	29.6	27.6		3.7	3.5		192
10.02.2022 11:13:25	27.8	25.3	22.7	27.8	27.7	26.4		2.5	2.6		198
10.02.2022 11:13:31	32.4	28.7	22.6	32.4	32.4	30		3.7	6.1		204
10.02.2022 11:13:37	30.5	26.6	23.7	30.5	30.1	27.3		3.9	2.9		210
10.02.2022 11:13:43	32.9	30.7	25.9	32.9	32.9	31.7		2.2	4.8		216
10.02.2022 11:13:49	31.6	27.6	25.1	31.6	31.5	29.1		4	2.5		222
10.02.2022 11:13:55	29.4	25.8	24.3	29.4	29.3	27.4		3.6	1.5		228
10.02.2022 11:14:01	33.2	26.1	24.8	33.2	32.8	27.8		7.1	1.3		234
10.02.2022 11:14:07	37.3	30.1	26.1	37.3	36.5	31.6		7.2	4		240
10.02.2022 11:14:13	26.1	26.1	25.2	26.1	26.1	26.1		0	0.9		246
10.02.2022 11:14:19	31.9	28.4	24.9	31.9	31.8	29.9		3.5	3.5		252
10.02.2022 11:14:25	32.4	28.7	25	32.4	32.3	30.3		3.7	3.7		258
10.02.2022 11:14:31	27.9	25.8	23	27.9	27.8	26.7		2.1	2.8		264
10.02.2022 11:14:37	31.9	25.2	23.5	31.9	31.7	26.7		6.7	1.7		270
10.02.2022 11:14:43	32.4	28.4	24.4	32.4	32.3	29.8		4	4		276
10.02.2022 11:14:49	28.4	27	25.1	28.4	28.4	27.6		1.4	1.9		282
10.02.2022 11:14:55	45.9	29.2	25.9	46.3	43.4	32.2		16.7	3.3		288
10.02.2022 11:15:01	29.3	26.4	25.4	29.3	29.3	27.7		2.9	1		294
10.02.2022 11:15:07	33.3	27.6	22.9	33.3	33.2	30.1		5.7	4.7		300
10.02.2022 11:15:13	32.5	25.8	23.9	32.5	32.1	27.4		6.7	1.9		306
10.02.2022 11:15:19	43.3	28.1	24.8	452	51.4	30.9		15.2	3.3		312
10.02.2022 11:15:25	45.2	28.3	24.3	50.2	43.9	30.9		16.9	4		318
10.02.2022 11:15:31	35.8	27.6	24.9	36.1	34.1	28.5		8.2	2.7		324
10.02.2022 11:15:37	33	28	25.1	33	32.9	30.2		5	2.9		330
10.02.2022 11:15:43	32.1	28.1	24.4	32.1	32	29.5		4	3.7		336
10.02.2022 11:15:49	44.3	26.6	24.3	92.1	50.4	28		17.7	2.3		342
10.02.2022 11:15:55	46.4	32.5	25.7	51.4	45.5	35		13.9	6.8		348
10.02.2022 11:16:01	105.7	58.1	30	106	102.6	72.3		47.6	28.1		354
10.02.2022 11:16:07	166.5	51.8	29.2	166.5	160.9	86		114.7	22.6		360
10.02.2022 11:16:13	152.8	59.9	30.6	253	155.2	90.8		92.9	29.3		366
10.02.2022 11:16:19	154.3	68	30.9	154.3	151.8	99		86.3	37.1		372
10.02.2022 11:16:25	133.8	33.8	27.1	138.8	128.4	59		100	6.7		378
10.02.2022 11:16:31	109.7	52.3	28.3	110.1	106.9	71.7		57.4	24		384
10.02.2022 11:16:37	107.1	44.6	27.6	107.5	103.7	63.6		62.5	17		390
10.02.2022 11:16:43	113.6	68.1	29.3	113.6	112.5	84.2		45.5	38.8		396
10.02.2022 11:16:49	146.3	31.7	25.9	146.3	140.8	64		114.6	5.8		402
10.02.2022 11:16:55	87.8	42.6	25.1	146.1	92.1	56.2		45.2	17.5		408
10.02.2022 11:17:01	67.5	35.2	24.7	167.7	72.3	48.3		32.3	10.5		414
10.02.2022 11:17:07	155.6	70.1	27.9	155.9	151.1	96.3		85.5	42.2		420
10.02.2022 11:17:13	132.5	50.1	26	132.5	130.2	80		82.4	24.1		426
10.02.2022 11:17:19	113.4	44.5	25.3	235.6	121.8	65.9		68.9	19.2		432
10.02.2022 11:17:25	129.1	46.6	25.7	312	128.1	70.9		82.5	20.9		438
10.02.2022 11:17:31	89	40.3	23.4	89.3	85.8	52.9		48.7	16.9		444
10.02.2022 11:17:37	144.5	55.5	26.5	144.5	140.7	82.5		89	29		450
10.02.2022 11:17:43	180.8	60.1	26.2	281	179.8	95.6		120.7	33.9		456
10.02.2022 11:17:49	252.8	89.6	29.1	252.8	245.7	141.5		163.2	60.5		462
10.02.2022 11:17:55	181.4	66.6	27.4	182.1	174.5	100.5		114.8	39.2		468
10.02.2022 11:18:01	160	53.2	28.1	505.8	157.8	84.3		106.8	25.1		474
10.02.2022 11:18:07	170.9	60.6	27.6	228.9	174.4	96.1		110.3	33		480
10.02.2022 11:18:13	176.9	54.6	26.5	364.8	173.4	87.6		122.3	28.1		486
10.02.2022 11:18:19	196.7	54.1	26.6	197.8	186.7	93.2		142.6	27.5		492
10.02.2022 11:18:25	158.9	48.9	26.6	216.9	160.4	81		110	22.3		498
10.02.2022 11:18:31	179.2	67.8	28.4	179.2	175.2	103.2		111.4	39.4		504
10.02.2022 11:18:37	188.5	66.7	27.2	188.9	182.6	104.8		121.8	39.5		510
10.02.2022 11:18:43	234.3	63	27	234.6	224.9	113.2		171.3	36		516
10.02.2022 11:18:49	169.2	48.4	26.7	174.2	163.6	84.5		120.8	21.7		522
10.02.2022 11:18:55	142.2	49.6	26.1	142.2	139	79.4		92.6	23.5		528
10.02.2022 11:19:01	169.7	59.4	27.8	169.7	164.9	92.2		110.3	31.6		534
10.02.2022 11:19:07	152.6	63.5	26.7	152.6	149.2	91.6		89.1	36.8		540
10.02.2022 11:19:13	148.9	45.9	26.6	249.4	148	74.8		103	19.3		546
10.02.2022 11:19:19	106.8	44.4	24.5	106.8	103.8	64.2		62.4	19.9		552
10.02.2022 11:19:25	123.2	46.1	25.2	181.2	128.3	73.1		77.1	20.9		558
10.02.2022 11:19:31	122.9	49.5	25	123.2	119.7	73.2		73.4	24.5		564
10.02.2022 11:19:37	138.3	44.7	24.8	138.3	134.5	73.3		93.6	19.9		570
10.02.2022 11:19:43	109	47	25.3	109.4	105.8	67.1		62	21.7		576
10.02.2022 11:19:49	121.5	47.3	24.7	304.8	120.3	70.3		74.2	22.6		582
10.02.2022 11:19:55	115.4	52.5	26.2	115.4	113.8	74.1		62.9	26.3		588
10.02.2022 11:20:01	106	48.4	26.3	106	104.6	69.2		57.6	22.1		594
10.02.2022 11:20:07	98.9	43.6	24.9	281.8	100.5	63.1		55.3	18.7		600
10.02.2022 11:20:13	121.8	40.4	25.9	127.5	116.4	62.6		81.4	14.5		606
10.02.2022 11:20:19	90.3	45.8	25.1	90.3	88.9	61.6		44.5	20.7		612
10.02.2022 11:20:25	108.3	46.4	25.4	108.3	105.7	66.4		61.9	21		618
10.02.2022 11:20:31	100	44	25.4	100	99	64.8		56	18.6		624
10.02.2022 11:20:37	97.9	49.7	24.3	97.9	96.3	65.4		48.2	25.4		630
10.02.2022 11:20:43	96	47.4	25.3	96	95	65.7		48.6	22.1		636
10.02.2022 11:20:49	99.9	42.7	23	99.9	97.7	61.8		57.2	19.7		642
10.02.2022 11:20:55	99.3	42.6	22.9	104.3	97.3	60.5		56.7	19.7		648
10.02.2022 11:21:01	99	47.1	24.4	99	97	64.5		51.9	22.7		654
10.02.2022 11:21:07	94.7	40.5	24.7	99.7	92.6	57.4		54.2	15.8		660
10.02.2022 11:21:13	95.8	45.9	24.3	95.8	94	63		49.9	21.6		666
10.02.2022 11:21:19	87.1	40.4	24.3	87.1	85.9	56.6		46.7	16.1		672
10.02.2022 11:21:25	113.6	40.1	24.8	113.6	109.3	60.6		73.5	15.3		678
10.02.2022 11:21:31	87.3	37	24.8	87.3	85.1	52.9		50.3	12.2		684
10.02.2022 11:21:37	93.1	38.3	23.8	93.1	91.4	56.9		54.8	14.5		690
10.02.2022 11:21:43	98.7	39.3	24	98.7	97.2	59.3		59.4	15.3		696
10.02.2022 11:21:49	92.3	40.6	24.3	92.3	89.6	56		51.7	16.3		702
10.02.2022 11:21:55	90	40	23.4	90	88	55		50	16.6
10.02.2022 11:22:01	83.3	42.9	23.4	83.6	80.8	55		40.4	19.5
10.02.2022 11:22:07	83.2	38.6	21.9	83.2	81.9	54.1		44.6	16.7
10.02.2022 11:22:13	69.3	34.1	22.4	69.3	68.7	48.2		35.2	11.7
10.02.2022 11:22:19	85.3	32.6	21.4	85.3	83.4	49.8		52.7	11.2
10.02.2022 11:22:25	74.8	27.6	20.4	79.8	72.6	41.6		47.2	7.2
10.02.2022 11:22:31	86.2	37.2	21.1	91.5	82.5	48.5		49	16.1
10.02.2022 11:22:37	59.4	31.1	22.4	59.4	58.4	40.3		28.3	8.7
10.02.2022 11:22:43	79.4	39	22.9	79.4	77.9	53		40.4	16.1
10.02.2022 11:22:49	79	32.2	21.2	79.4	76.1	45.9		46.8	11
10.02.2022 11:22:55	67.2	34.7	22.7	67.2	66.5	47.1		32.5	12
10.02.2022 11:23:01	64.8	38.4	22.7	64.8	64.1	47.7		26.4	15.7
10.02.2022 11:23:07	85.1	48.3	24.6	85.1	84.2	61.9		36.8	23.7
10.02.2022 11:23:13	75.4	41.4	24.2	80.4	74.1	51.9		34	17.2
10.02.2022 11:23:19	69.3	35.3	23.3	69.3	67.9	46.6		34	12
10.02.2022 11:23:25	64.1	40.6	23.7	64.1	63.6	48.9		23.5	16.9
10.02.2022 11:23:31	77.1	36.6	24.4	82.1	75.4	48.3		40.5	12.2
10.02.2022 11:23:37	77.5	34.1	23.5	77.5	75.7	47		43.4	10.6
10.02.2022 11:23:43	61.5	34.4	23.3	61.5	60.8	44.4		27.1	11.1
10.02.2022 11:23:49	80.7	38.6	23.3	81.4	76.5	48.8		42.1	15.3
10.02.2022 11:23:55	72.8	37.1	23.3	72.8	71.4	48.8		35.7	13.8
10.02.2022 11:24:01	76	35.7	22.2	76.3	73.4	47.4		40.3	13.5
10.02.2022 11:24:07	58.8	35.1	21.7	58.8	58.5	45		23.7	13.4
10.02.2022 11:24:13	70.3	36.2	21	70.3	69.2	48		34.1	15.2
10.02.2022 11:24:19	69.4	31.5	20	69.4	67.3	41.8		37.9	11.5
10.02.2022 11:24:25	48.6	21.2	17.1	48.6	47.8	30.6		27.4	4.1
10.02.2022 11:24:31	69.5	31.1	19.8	69.9	66.1	40.7		38.4	11.3
10.02.2022 11:24:37	59.2	35	21.2	59.2	58.6	43.7		24.2	13.8
10.02.2022 11:24:43	56.1	31.9	21.8	56.1	54.7	38.9		24.2	10.1
10.02.2022 11:24:49	64.6	33.3	21.5	64.6	63.6	43.7		31.3	11.8
10.02.2022 11:24:55	68.2	33	20.6	68.2	66.8	43.9		35.2	12.4
10.02.2022 11:25:01	67	35.7	21	67	65.9	46.2		31.3	14.7
10.02.2022 11:25:07	69.7	32.6	21.1	69.7	68	43.9		37.1	11.5
10.02.2022 11:25:13	62.7	34.1	21.7	62.7	61.9	43.8		28.6	12.4
10.02.2022 11:25:19	64.6	27.6	19.7	64.6	62.7	38.1		37	7.9
10.02.2022 11:25:25	59.6	28.7	19.4	64.6	58.1	36.8		30.9	9.3
10.02.2022 11:25:31	48.8	26.7	18.5	48.8	48.4	34.8		22.1	8.2
10.02.2022 11:25:37	51.5	30	20.2	51.5	50.4	37.1		21.5	9.8
10.02.2022 11:25:43	59	29	20.3	59.4	56.1	36.2		30	8.7
10.02.2022 11:25:49	56.4	34	21.5	56.4	55.3	40.9		22.4	12.5
10.02.2022 11:25:55	53.4	31.1	20.5	53.4	53	39.3		22.3	10.6
10.02.2022 11:26:01	48.4	30	21.7	48.4	47.9	36.9		18.4	8.3
10.02.2022 11:26:07	61.1	32.8	20.6	66.1	59.9	40.4		28.3	12.2
10.02.2022 11:26:13	57.1	30	21.8	57.1	55.2	37.6		27.1	8.2
10.02.2022 11:26:19	56.7	29.1	20	56.7	55.8	37.6		27.6	9.1
10.02.2022 11:26:25	53.5	25.1	14.7	53.9	51.6	34		28.4	10.4
10.02.2022 11:26:31	54.1	23.8	16.9	54.1	52.6	33.1		30.3	6.9
10.02.2022 11:26:37	56.7	27.9	18.5	56.7	55.2	36.9		28.8	9.4
10.02.2022 11:26:43	53.8	26.9	18.8	53.8	52.3	34.7		26.9	8.1
10.02.2022 11:26:49	49.2	28	18.8	49.2	48.9	36		21.2	9.2
10.02.2022 11:26:55	48.1	30.8	20.3	48.1	47.8	37.4		17.3	10.5
10.02.2022 11:27:01	47.6	27.6	19.6	47.6	47.2	35.3		20	8
10.02.2022 11:27:07	35.4	27.4	20	35.4	35.3	30.6		8	7.4
10.02.2022 11:27:13	46.7	26.1	19.5	46.7	46.3	33.9		20.6	6.6
10.02.2022 11:27:19	42.7	24.6	19.6	42.7	42.3	31.3		18.1	5
10.02.2022 11:27:25	45.7	26.1	19.7	45.7	45.1	32.4		19.6	6.4
10.02.2022 11:27:31	46.7	29.1	19.3	46.7	46.2	35.6		17.6	9.8
10.02.2022 11:27:37	46.7	27.3	18.9	46.7	46.3	34.6		19.4	8.4
10.02.2022 11:27:43	59.6	25.7	18.8	59.9	57.1	35.2		33.9	6.9
10.02.2022 11:27:49	50.8	24.2	18.1	51.1	48.4	30.2		26.6	6.1
10.02.2022 11:27:55	52.3	29.3	20.5	52.3	50.9	35.7		23	8.8
10.02.2022 11:28:01	35.9	26.5	20.5	35.9	35.7	30		9.4	6
10.02.2022 11:28:07	46.8	30.4	20.3	46.8	46.3	35.7		16.4	10.1
10.02.2022 11:28:13	50.2	28.5	19.5	50.2	49.4	35.4		21.7	9
10.02.2022 11:28:19	46.7	28.5	19.4	84.8	52.6	32.8		18.2	9.1
10.02.2022 11:28:25	55.8	32.2	22.1	55.8	54.6	38.3		23.6	10.1
10.02.2022 11:28:31	46.5	31.3	20.9	46.5	45.6	36		15.2	10.4
10.02.2022 11:28:37	46.8	32.5	21.4	46.8	46.5	37.4		14.3	11.1
10.02.2022 11:28:43	41.2	28.7	21.1	41.2	40.8	33.3		12.5	7.6
10.02.2022 11:28:49	44.5	29.1	20.5	44.5	44.2	34.6		15.4	8.6
10.02.2022 11:28:55	43.8	30.7	20.6	43.8	43.6	36.2		13.1	10.1
10.02.2022 11:29:01	46.7	29.4	19.6	46.7	46	34.3		17.3	9.8
10.02.2022 11:29:07	42.1	27.7	19	42.1	41.9	33.4		14.4	8.7
10.02.2022 11:29:13	50	28.9	19.5	50	49.1	35.3		21.1	9.4
10.02.2022 11:29:19	48.8	27.1	19.6	48.8	48.2	33.9		21.7	7.5
10.02.2022 11:29:25	33.6	25.1	18.7	33.6	33.6	29		8.5	6.4
10.02.2022 11:29:31	49.7	30.2	19.7	49.7	49.3	37.4		19.5	10.5
10.02.2022 11:29:37	53.1	31.3	20	53.1	52.3	38.3		21.8	11.3
10.02.2022 11:29:43	69.3	28.9	19.4	69.6	65.3	37.9		40.4	9.5
10.02.2022 11:29:49	35.5	25.2	18	35.5	35.3	28.8		10.3	7.2
10.02.2022 11:29:55	41.8	26.5	18.9	41.8	41.7	33		15.3	7.6
10.02.2022 11:30:01	43.5	27.4	18.9	43.5	43	32.9		16.1	8.5
10.02.2022 11:30:07	43	28.5	20.2	43	42.8	34.3		14.5	8.3
10.02.2022 11:30:13	36.8	27.1	18.1	36.8	36.8	31.5		9.7	9
10.02.2022 11:30:19	45.1	28.1	19.8	45.1	44.7	33.9		17	8.3
10.02.2022 11:30:25	38	28.2	20.2	38	37.9	32.3		9.8	8
10.02.2022 11:30:31	46.3	28.6	20.2	46.3	45.7	34.4		17.7	8.4
10.02.2022 11:30:37	45.8	19.5	16.3	45.8	44.7	27.4		26.3	3.2
10.02.2022 11:30:43	26.6	20.2	15.9	26.6	26.5	22.7		6.4	4.3
10.02.2022 11:30:49	30.8	22.1	16.1	30.8	30.6	24.9		8.7	6
10.02.2022 11:30:55	28.5	21	16.6	28.5	28.5	24.3		7.5	4.4
10.02.2022 11:31:01	32.8	24.1	16.8	32.8	32.6	27.3		8.7	7.3
10.02.2022 11:31:07	32.5	20.8	16.3	32.5	32.2	24.9		11.7	4.5
10.02.2022 11:31:13	37.6	24	16.2	37.9	35.6	26.3		13.6	7.8
10.02.2022 11:31:19	33.7	23.8	15.6	33.7	33.5	27.5		9.9	8.2
10.02.2022 11:31:25	39	25.6	16.8	39	38	28.8		13.4	8.8
10.02.2022 11:31:31	48.3	22.5	17	48.7	46.2	29.1		25.8	5.5
10.02.2022 11:31:37	36	25.3	18.4	36	35.7	29		10.7	6.9
10.02.2022 11:31:43	43	28	18.3	43	42.6	32.9		15	9.7
10.02.2022 11:31:49	45.8	26.4	18.3	45.8	44.8	33		19.4	8.1
10.02.2022 11:31:55	34.7	22	16.8	34.7	34.5	26.6		12.7	5.2
10.02.2022 11:32:01	36.6	23.7	18	36.6	36.1	27.7		12.9	5.7
10.02.2022 11:32:07	38.8	23.7	16.3	38.8	38.3	28.7		15.1	7.4
10.02.2022 11:32:13	30	19.9	15.2	30	29.2	22.7		10.1	4.7
10.02.2022 11:32:19	25.4	20.5	15.5	25.4	25.4	22.4		4.9	5
10.02.2022 11:32:25	40.3	19.9	16.2	40.3	38.3	24.5		20.4	3.7
10.02.2022 11:32:31	29.3	21.4	15.4	29.3	29.2	24.6		7.9	6
10.02.2022 11:32:37	35.6	20.9	15.7	35.6	34.6	25.1		14.7	5.2
10.02.2022 11:32:43	29.2	22.1	16.8	29.2	29.1	24.9		7.1	5.3
10.02.2022 11:32:49	34	20.5	16.6	34	32.8	23.8		13.5	3.9
10.02.2022 11:32:55	42.2	21.9	17.2	42.2	41	26.8		20.3	4.7
10.02.2022 11:33:01	33.4	22.4	16	33.4	33.2	26.2		11	6.4
10.02.2022 11:33:07	34.5	23.4	17.1	56.2	40.8	26.9		11.1	6.3
10.02.2022 11:33:13	29.4	20.7	16.8	29.4	29.3	23.9		8.7	3.9
10.02.2022 11:33:19	27.8	15.8	14.6	27.8	27.6	20.1		12	1.2
10.02.2022 11:33:25	38.9	21.3	15.8	38.9	38.5	27.3		17.6	5.5
10.02.2022 11:33:31	22.5	20	15	22.5	22.5	21.1		2.5	5
10.02.2022 11:33:37	29.3	17.2	14	29.3	28.1	19.9		12.1	3.2
10.02.2022 11:33:43	23.7	19.6	15	23.7	23.6	21.5		4.1	4.6
10.02.2022 11:33:49	39.9	22.9	18	39.9	38.5	26.2		17	4.9
10.02.2022 11:33:55	26.7	21.2	16.8	26.7	26.6	23.3		5.5	4.4
10.02.2022 11:34:01	29	17.9	16.2	29	28	20.4		11.1	1.7
10.02.2022 11:34:07	30.4	22	15.5	30.4	30.3	25		8.4	6.5
10.02.2022 11:34:13	34.3	21.1	17.5	725.7	37.9	24.6		13.2	3.6
10.02.2022 11:34:19	30.5	21.8	17.7	30.5	30.1	24.7		8.7	4.1
10.02.2022 11:34:25	28.7	23.8	16.9	28.7	28.7	26		4.9	6.9
10.02.2022 11:34:31	30.1	21.3	17.8	30.1	30	24.9		8.8	3.5
10.02.2022 11:34:37	35.5	23.1	17.6	40.6	34.7	25.5		12.4	5.5
10.02.2022 11:34:43	26.7	20.7	18.1	26.7	26.6	23.1		6	2.6
10.02.2022 11:34:49	30	23.4	18	30	29.8	25.3		6.6	5.4
10.02.2022 11:34:55	26.9	19.8	17.2	26.9	26.7	22.6		7.1	2.6
10.02.2022 11:35:01	31.5	20.4	16.5	31.5	30.6	23.3		11.1	3.9
10.02.2022 11:35:07	24.9	18.9	16.6	24.9	24.8	21.2		6	2.3
10.02.2022 11:35:13	35.3	19.6	15.3	40.3	34.3	22.7		15.7	4.3
10.02.2022 11:35:19	26	17.1	14.3	26	25.7	20.1		8.9	2.8
10.02.2022 11:35:25	24.5	19.4	14.8	24.5	24.5	21.7		5.1	4.6
10.02.2022 11:35:31	28.8	23.3	17.8	28.8	28.7	25.4		5.5	5.5
10.02.2022 11:35:37	29.3	22.4	17.9	29.3	29.2	25.2		6.9	4.5
10.02.2022 11:35:43	47.8	22.5	16.6	47.8	45.5	27.8		25.3	5.9
10.02.2022 11:35:49	31.2	23.1	17.6	52.9	37.7	25.5		8.1	5.5
10.02.2022 11:35:55	38.5	19	16.4	38.9	36.6	23.6		19.5	2.6
10.02.2022 11:36:01	37	20.1	17	42	35.7	23		16.9	3.1
10.02.2022 11:36:07	22.2	20.4	16.4	22.2	22.2	21.2		1.8	4
10.02.2022 11:36:13	32.3	24.3	17.2	32.3	32.1	27.2		8	7.1
10.02.2022 11:36:19	29.8	20.2	15.9	29.8	29.6	23.8		9.6	4.3
10.02.2022 11:36:25	32	20.7	16.4	32	31.6	24		11.3	4.3
10.02.2022 11:36:31	23.1	19	13.8	23.1	23	20.5		4.1	5.2
10.02.2022 11:36:37	21.4	17.8	13.6	21.4	21.4	19.4		3.6	4.2
10.02.2022 11:36:43	23.3	19.2	15.4	23.3	23.3	21.1		4.1	3.8
10.02.2022 11:36:49	24.5	18.7	15	24.5	24.4	20.5		5.8	3.7
10.02.2022 11:36:55	31.8	18.6	14.6	31.8	30.7	21.7		13.2	4
10.02.2022 11:37:01	24.1	18.6	13.7	24.1	24	20.7		5.5	4.9
10.02.2022 11:37:07	20.2	16.1	14	20.2	20.1	17.5		4.1	2.1
10.02.2022 11:37:13	26.8	16.3	12.1	27.2	25.2	18.2		10.5	4.2
10.02.2022 11:37:19	31.3	17	13.8	31.6	29.5	19.9		14.3	3.2
10.02.2022 11:37:25	22.9	16.7	13.8	22.9	22.5	18.5		6.2	2.9
10.02.2022 11:37:31	16.4	14.4	12	16.4	16.4	15.3		2	2.4
10.02.2022 11:37:37	23.2	14.6	12.8	23.2	22.3	16.3		8.6	1.8
10.02.2022 11:37:43	25	16.2	13.5	25	24.6	18.8		8.8	2.7
10.02.2022 11:37:49	20	15	12.2	20	19.9	17.2		5	2.8
10.02.2022 11:37:55	22	16.7	13.4	22	21.9	19.1		5.3	3.3
10.02.2022 11:38:01	29.9	16.2	14.6	29.9	28.3	18.9		13.7	1.6
10.02.2022 11:38:07	18.5	15.7	14.5	18.5	18.4	17		2.8	1.2
10.02.2022 11:38:13	25.3	19.7	15.1	25.3	25.2	21.8		5.6	4.6
10.02.2022 11:38:19	20.4	17.5	14.5	20.4	20.4	18.8		2.9	3
10.02.2022 11:38:25	23.9	17.7	15.2	23.9	23.8	20.1		6.2	2.5
10.02.2022 11:38:31	24	21.2	16.5	24	24	22.4		2.8	4.7
10.02.2022 11:38:37	23.6	16.2	13.6	23.6	23.4	18.8		7.4	2.6
10.02.2022 11:38:43	21	17.5	13.7	21	21	19		3.5	3.8
10.02.2022 11:38:49	29	16.3	15.2	29	27.9	19.1		12.7	1.1
10.02.2022 11:38:55	24.5	16.9	14.7	24.5	24.4	19.9		7.6	2.2
10.02.2022 11:39:01	24.7	19.2	14.1	24.7	24.7	21.7		5.5	5.1
10.02.2022 11:39:07	18.5	15.7	14.7	18.5	18.4	16.6		2.8	1
10.02.2022 11:39:13	20.2	15.8	14.8	20.2	20.1	17.3		4.4	1
10.02.2022 11:39:19	23.1	18.7	14.8	23.1	23	20.3		4.4	3.9

## Sheet: 4.autopsy (with mask)
date & time	PM10 [ug/m3]	PM2,5 [ug/m3]	PM1 [ug/m3]	Inhalable [ug/m3]	Thoracic [ug/m3]	Alveolic [ug/m3]		PMcoarse	1-2.5µm
10.02.2022 11:04:11	17.8	14.9	13.9	17.8	17.7	15.8		2.9	1
10.02.2022 11:04:17	17.4	16.3	14.9	17.4	17.3	16.8		1.1	1.4
10.02.2022 11:04:23	15.5	15.5	15	15.5	15.5	15.5		0	0.5
10.02.2022 11:04:29	15.3	14.4	13.5	15.3	15.3	14.8		0.9	0.9				PM10	PM2.5	PM1
10.02.2022 11:04:35	14.3	14.3	14	14.3	14.3	14.3		0	0.3		Background	Hintergrund	17.322	15.902	14.566
10.02.2022 11:04:41	15.2	15.2	14.7	15.2	15.2	15.1		0	0.5		sawing	Sägen	27.6721	18.5103	14.425
10.02.2022 11:04:47	14.3	14.3	14	14.3	14.3	14.3		0	0.3
10.02.2022 11:04:53	18.2	15.1	13.8	18.2	17.9	15.4		3.1	1.3
10.02.2022 11:04:59	17.2	14.4	13.8	17.2	17.1	15.3		2.8	0.6
10.02.2022 11:05:05	15.1	13.9	13.5	15.1	15.1	14.4		1.2	0.4
10.02.2022 11:05:11	17.5	14.5	13.6	17.5	17.2	14.8		3	0.9
10.02.2022 11:05:17	15.6	14.8	13.6	15.6	15.6	15.1		0.8	1.2
10.02.2022 11:05:23	14.7	14.7	14.2	14.7	14.7	14.7		0	0.5
10.02.2022 11:05:29	14.9	14.9	13.9	14.9	14.9	14.9		0	1
10.02.2022 11:05:35	16.4	16	13.6	16.4	16.4	16.2		0.4	2.4
10.02.2022 11:05:41	17.1	15	14.1	17.1	17.1	15.9		2.1	0.9
10.02.2022 11:05:47	17.7	15.1	14.6	17.7	17.6	15.9		2.6	0.5
10.02.2022 11:05:53	14.5	14.5	13.8	14.5	14.5	14.5		0	0.7
10.02.2022 11:05:59	16.7	13.8	13.3	16.7	16.7	15.1		2.9	0.5
10.02.2022 11:06:05	18.8	17.5	15.7	18.8	18.8	18.1		1.3	1.8
10.02.2022 11:06:12	14.6	14.6	14.4	14.6	14.6	14.6		0	0.2
10.02.2022 11:06:17	15.1	15.1	15	15.1	15.1	15.1		0	0.1
10.02.2022 11:06:23	24.8	16.3	15.9	25.1	23.2	17.4		8.5	0.4
10.02.2022 11:06:29	20.4	15.6	14.6	20.4	20.3	17.4		4.8	1
10.02.2022 11:06:35	18.2	17.6	15.6	18.2	18.2	17.9		0.6	2
10.02.2022 11:06:41	15.6	15.6	14.9	15.6	15.6	15.6		0	0.7
10.02.2022 11:06:47	16.5	16	14.9	16.5	16.5	16.2		0.5	1.1
10.02.2022 11:06:53	18.8	17.1	15	18.8	18.8	17.8		1.7	2.1
10.02.2022 11:06:59	17	16.5	14.9	17	17	16.7		0.5	1.6
10.02.2022 11:07:05	17	16.8	15.2	17	17	16.9		0.2	1.6
10.02.2022 11:07:11	16.7	16	14.7	16.7	16.7	16.3		0.7	1.3
10.02.2022 11:07:17	15.6	15.6	15	15.6	15.6	15.6		0	0.6
10.02.2022 11:07:23	16.7	16.7	16.3	16.7	16.7	16.7		0	0.4
10.02.2022 11:07:29	18.4	17.2	15.6	18.4	18.4	17.7		1.2	1.6
10.02.2022 11:07:35	17.5	17.5	16.6	17.5	17.5	17.5		0	0.9
10.02.2022 11:07:41	18.4	17.4	16.3	18.4	18.3	17.8		1	1.1
10.02.2022 11:07:48	21.8	19.8	17.7	21.8	21.7	20.3		2	2.1
10.02.2022 11:07:53	17.3	17.3	17.2	17.3	17.3	17.3		0	0.1
10.02.2022 11:07:59	17.9	17.7	16.5	17.9	17.9	17.8		0.2	1.2
10.02.2022 11:08:05	26.9	19.8	17.5	27.2	25.3	20.2		7.1	2.3
10.02.2022 11:08:11	19.6	18.5	17	19.6	19.6	19		1.1	1.5
10.02.2022 11:08:17	19.6	17.3	15.7	19.6	19.5	18		2.3	1.6
10.02.2022 11:08:23	18.9	17	15.6	18.9	18.9	17.8		1.9	1.4
10.02.2022 11:08:29	19.1	16.9	15.2	19.1	19.1	17.9		2.2	1.7
10.02.2022 11:08:35	15.8	15.8	15.1	15.8	15.8	15.8		0	0.7
10.02.2022 11:08:41	16.1	16.1	15.4	16.1	16.1	16.1		0	0.7
10.02.2022 11:08:47	20.2	19.6	16.3	20.2	20.2	19.8		0.6	3.3
10.02.2022 11:08:53	19.8	18.4	16.6	19.8	19.8	19		1.4	1.8
10.02.2022 11:08:59	22.2	20	17.1	22.2	22.2	21		2.2	2.9
10.02.2022 11:09:05	19.3	18.8	15.7	19.3	19.3	19		0.5	3.1
10.02.2022 11:09:11	29.3	19.9	16.8	29.6	27.6	21.3		9.4	3.1
10.02.2022 11:09:17	18.1	17.5	16.4	18.1	18.1	17.8		0.6	1.1
10.02.2022 11:09:24	20.1	17.4	15.8	20.1	20	18.2		2.7	1.6
10.02.2022 11:09:29	16	16	15.3	16	16	16		0	0.7
10.02.2022 11:09:35	20.6	15.9	14.8	20.6	19.8	16.3		4.7	1.1
10.02.2022 11:09:41	19.6	15.8	15.2	19.6	19.3	16.4		3.8	0.6
10.02.2022 11:09:47	23.6	15.2	14.5	28.6	22.8	15.7		8.4	0.7
10.02.2022 11:09:53	19.6	17.3	15.4	19.6	19.5	18		2.3	1.9
10.02.2022 11:09:59	15.3	15.3	14.8	15.3	15.3	15.3		0	0.5
10.02.2022 11:10:05	21.8	20.3	16.5	21.8	21.8	20.9		1.5	3.8
10.02.2022 11:10:11	19.1	17.7	15.8	19.1	19	18.3		1.4	1.9
10.02.2022 11:10:17	16.1	15.8	15	16.1	16.1	16		0.3	0.8
10.02.2022 11:10:23	15.1	15.1	14.8	15.1	15.1	15.1		0	0.3
10.02.2022 11:10:29	17.5	16.6	15.1	17.5	17.5	17		0.9	1.5
10.02.2022 11:10:35	18	17.1	15.4	18	18	17.5		0.9	1.7
10.02.2022 11:10:41	15.9	15.9	15.2	15.9	15.9	15.9		0	0.7
10.02.2022 11:10:47	16.4	16	14.9	16.4	16.4	16.2		0.4	1.1
10.02.2022 11:10:53	16.7	16.7	15.5	16.7	16.7	16.7		0	1.2
10.02.2022 11:11:00	17.2	15.9	14.8	17.2	17.2	16.5		1.3	1.1
10.02.2022 11:11:05	15.8	15.7	15.1	15.8	15.8	15.7		0.1	0.6
10.02.2022 11:11:11	21.8	19.3	15.7	21.8	21.8	20		2.5	3.6
10.02.2022 11:11:17	16.8	15.5	14.4	16.8	16.8	16.1		1.3	1.1
10.02.2022 11:11:23	16.3	16.1	14.1	16.3	16.3	16.1		0.2	2
10.02.2022 11:11:29	16	15.6	13.8	16	16	15.7		0.4	1.8
10.02.2022 11:11:35	14.3	14.3	14.2	14.3	14.3	14.3		0	0.1
10.02.2022 11:11:41	19.1	15.1	12.4	19.1	19	16.5		4	2.7
10.02.2022 11:11:47	20.9	15.6	14	20.9	20.1	16.2		5.3	1.6
10.02.2022 11:11:53	15.1	15.1	14.6	15.1	15.1	15.1		0	0.5
10.02.2022 11:11:59	16.8	15.8	14.8	16.8	16.8	16.3		1	1
10.02.2022 11:12:05	14.1	14.1	13.8	14.1	14.1	14.1		0	0.3
10.02.2022 11:12:11	16.1	14.9	13.3	16.1	16.1	15.5		1.2	1.6
10.02.2022 11:12:17	14.7	14.7	13.9	14.7	14.7	14.7		0	0.8
10.02.2022 11:12:23	16.1	15.5	13.3	16.1	16.1	15.7		0.6	2.2
10.02.2022 11:12:29	15.8	13.4	13.1	15.8	15.8	14.5		2.4	0.3
10.02.2022 11:12:36	14.1	14.1	13.9	14.1	14.1	14.1		0	0.2
10.02.2022 11:12:41	16.3	15.4	14.2	16.3	16.3	15.8		0.9	1.2
10.02.2022 11:12:47	14.4	14.4	14.1	14.4	14.4	14.4		0	0.3
10.02.2022 11:12:53	18.6	16.4	14.7	18.6	18.6	17		2.2	1.7
10.02.2022 11:12:59	17.2	16.9	14.4	17.2	17.2	17		0.3	2.5
10.02.2022 11:13:05	17.7	16.9	14.2	17.7	17.7	17.2		0.8	2.7
10.02.2022 11:13:11	19.2	16.3	14.2	19.2	19.2	17.6		2.9	2.1
10.02.2022 11:13:17	17.2	15.5	14.5	17.2	17.1	15.8		1.7	1
10.02.2022 11:13:23	15.9	15.4	13.6	15.9	15.9	15.7		0.5	1.8
10.02.2022 11:13:29	14.1	14.1	13.8	14.1	14.1	14.1		0	0.3
10.02.2022 11:13:35	15.3	14.8	13.9	15.3	15.3	15.1		0.5	0.9
10.02.2022 11:13:41	19.2	16.9	14.3	19.2	19.2	17.9		2.3	2.6
10.02.2022 11:13:47	16.8	14.5	13	16.8	16.7	15.1		2.3	1.5
10.02.2022 11:13:53	14.3	14.3	14.1	14.3	14.3	14.3		0	0.2
10.02.2022 11:13:59	18	16	14.7	18	17.9	16.9		2	1.3
10.02.2022 11:14:05	17.9	16.9	15.3	17.9	17.9	17.4		1	1.6
10.02.2022 11:14:11	15.3	15.3	15.1	15.3	15.3	15.3		0	0.2
10.02.2022 11:14:17	17.6	17.3	15.8	17.6	17.6	17.5		0.3	1.5
10.02.2022 11:14:23	19.1	17.7	16	19.1	19.1	18.3		1.4	1.7
10.02.2022 11:14:29	18.8	17.3	15.7	18.8	18.8	18		1.5	1.6
10.02.2022 11:14:35	17.9	17	15.5	17.9	17.8	17.4		0.9	1.5
10.02.2022 11:14:41	18.1	17.4	15.9	18.1	18.1	17.7		0.7	1.5
10.02.2022 11:14:47	23.7	16.1	14.6	24	22	16.7		7.6	1.5
10.02.2022 11:14:53	18.1	17.2	15.5	18.1	18.1	17.7		0.9	1.7
10.02.2022 11:14:59	26.8	16.3	15	31.8	26	17.8		10.5	1.3
10.02.2022 11:15:05	21	16.8	15.7	21	21	18.3		4.2	1.1
10.02.2022 11:15:11	16.8	16.3	15.2	16.8	16.8	16.5		0.5	1.1
10.02.2022 11:15:17	15.9	15.9	15.4	15.9	15.9	15.9		0	0.5
10.02.2022 11:15:23	18.5	16.6	15.3	18.5	18.5	17.1		1.9	1.3
10.02.2022 11:15:29	19.3	17.4	15.7	19.3	19.2	17.9		1.9	1.7
10.02.2022 11:15:35	17.1	16.5	14.1	17.1	17.1	16.8		0.6	2.4
10.02.2022 11:15:41	25.4	16.9	15.3	30.4	24.6	17.5		8.5	1.6
10.02.2022 11:15:47	15	15	14.4	15	15	15		0	0.6
10.02.2022 11:15:53	20.5	16.5	15.5	20.5	20.2	17.3		4	1
10.02.2022 11:15:59	18.2	17.5	16.1	18.2	18.2	17.8		0.7	1.4
10.02.2022 11:16:05	19.9	17.3	15.6	19.9	19.9	18.5		2.6	1.7
10.02.2022 11:16:11	17	16.6	14.5	17	17	16.8		0.4	2.1
10.02.2022 11:16:17	17.7	15.8	14.5	17.7	17.7	16.3		1.9	1.3
10.02.2022 11:16:23	17.1	16	15.4	17.1	17	16.5		1.1	0.6
10.02.2022 11:16:29	26.1	19.9	15.9	26.1	26	22.3		6.2	4
10.02.2022 11:16:35	29.3	19.3	16.2	29.3	28.5	21.7		10	3.1
10.02.2022 11:16:41	32.5	23.6	16.4	32.5	32.4	26.8		8.9	7.2
10.02.2022 11:16:47	39.5	21	16.8	39.5	38.7	26.9		18.5	4.2
10.02.2022 11:16:53	35.8	19.9	15.5	35.8	35.5	25.6		15.9	4.4
10.02.2022 11:16:59	34.8	21.4	16.4	34.8	34.5	26.3		13.4	5
10.02.2022 11:17:05	34.7	24	16	34.7	34.7	28.8		10.7	8
10.02.2022 11:17:11	30	18.3	14.6	30	29.7	22.4		11.7	3.7
10.02.2022 11:17:17	35.1	21.3	14.7	35.1	34.1	24.6		13.8	6.6
10.02.2022 11:17:24	22	17.2	14.8	22	21.9	18.6		4.8	2.4
10.02.2022 11:17:29	23.9	17.2	14.9	23.9	23.6	19.2		6.7	2.3
10.02.2022 11:17:35	26.3	18.6	13.8	26.3	25.9	20.7		7.7	4.8
10.02.2022 11:17:41	17.4	15.6	13.6	17.4	17.4	16.4		1.8	2
10.02.2022 11:17:47	21.6	18.4	14.4	21.6	21.6	19.9		3.2	4
10.02.2022 11:17:53	24.3	18.9	14.4	24.3	24.2	21.3		5.4	4.5
10.02.2022 11:17:59	22.3	16	12.7	22.3	22.3	18.8		6.3	3.3
10.02.2022 11:18:05	21.8	15.2	14.2	21.8	21.5	17		6.6	1
10.02.2022 11:18:11	28	20.3	14.3	28	27.9	23		7.7	6
10.02.2022 11:18:17	27.6	17.2	13.9	27.6	26.8	20.2		10.4	3.3
10.02.2022 11:18:23	39	18.9	14.1	39.4	36.8	23.1		20.1	4.8
10.02.2022 11:18:29	22.9	18.2	13.9	22.9	22.9	20.3		4.7	4.3
10.02.2022 11:18:35	34.5	22.4	15.6	34.5	33.5	25.3		12.1	6.8
10.02.2022 11:18:41	44.3	19.4	14.9	44.3	42.6	25.7		24.9	4.5
10.02.2022 11:18:47	40.1	20.7	14.9	40.5	38.3	26		19.4	5.8
10.02.2022 11:18:53	29.4	18.3	13.7	29.4	29	21.9		11.1	4.6
10.02.2022 11:19:00	26.5	20.4	14.3	26.5	26.4	22.8		6.1	6.1
10.02.2022 11:19:05	33.1	18.5	14.5	33.1	32.3	22.3		14.6	4
10.02.2022 11:19:11	36.8	20.4	14.6	36.8	35.8	25.3		16.4	5.8
10.02.2022 11:19:17	26	16.1	13.2	26	25.9	20.2		9.9	2.9
10.02.2022 11:19:23	26	20.8	14.3	26	26	22.8		5.2	6.5
10.02.2022 11:19:29	27.9	18.1	14.2	27.9	27.7	21.8		9.8	3.9
10.02.2022 11:19:35	21	17	13.5	21	20.9	18.4		4	3.5
10.02.2022 11:19:41	30.1	19.8	15.2	30.1	29.9	23.3		10.3	4.6
10.02.2022 11:19:47	27.2	18.2	13.9	27.2	27	21.6		9	4.3
10.02.2022 11:19:53	26.6	17.2	13.9	26.6	26.3	20.3		9.4	3.3
10.02.2022 11:19:59	28.6	17.5	14	28.6	28.4	21.4		11.1	3.5
10.02.2022 11:20:06	30.9	21	14.9	30.9	30.7	24.7		9.9	6.1
10.02.2022 11:20:11	26.2	18.5	13.7	26.2	26	21.2		7.7	4.8
10.02.2022 11:20:17	26.8	19.8	14.8	26.8	26.7	22.3		7	5
10.02.2022 11:20:23	27.2	18.6	13.8	27.2	27	21.7		8.6	4.8
10.02.2022 11:20:29	33.3	21.6	14.3	33.3	32.9	25.5		11.7	7.3
10.02.2022 11:20:35	39.5	19.4	14.8	39.5	37.7	23.8		20.1	4.6
10.02.2022 11:20:41	29.2	16.9	13.7	29.2	28.9	21.3		12.3	3.2
10.02.2022 11:20:47	30.6	16.1	13.6	30.6	29.6	19.8		14.5	2.5
10.02.2022 11:20:53	30.3	19	13.5	30.3	29.9	22.7		11.3	5.5
10.02.2022 11:20:59	24.1	19.2	14.1	24.1	24.1	21.4		4.9	5.1
10.02.2022 11:21:05	20.9	16.5	14.2	20.9	20.9	18.4		4.4	2.3
10.02.2022 11:21:11	29.4	19.1	15.3	29.4	29	22		10.3	3.8
10.02.2022 11:21:17	39.8	19.7	13.9	44.8	38.8	24.8		20.1	5.8
10.02.2022 11:21:23	22.7	18.1	13.7	22.7	22.6	19.8		4.6	4.4
10.02.2022 11:21:29	30.2	18.4	13.5	30.2	29.9	22.6		11.8	4.9
10.02.2022 11:21:35	26.8	20.3	13.5	26.8	26.4	21.8		6.5	6.8
10.02.2022 11:21:41	23.2	17.1	13.4	23.2	23.1	19.5		6.1	3.7
10.02.2022 11:21:47	24.3	17.7	13.2	24.3	24.2	20.3		6.6	4.5
10.02.2022 11:21:53	25.9	17.5	13.7	25.9	25.8	20.9		8.4	3.8
10.02.2022 11:21:59	25.7	15.6	13.8	25.7	25.3	18.7		10.1	1.8
10.02.2022 11:22:06	26.2	18.6	14.4	26.2	26	21.3		7.6	4.2
10.02.2022 11:22:11	32.3	16.1	13	32.6	30.5	20.2		16.2	3.1
10.02.2022 11:22:17	25.2	19	13	25.2	25.1	21.4		6.2	6
10.02.2022 11:22:23	27.2	18.1	13.6	27.2	27	20.7		9.1	4.5
10.02.2022 11:22:29	23	17.7	13.5	23	23	20.1		5.3	4.2
10.02.2022 11:22:35	19.1	16.2	13.5	19.1	19.1	17.5		2.9	2.7
10.02.2022 11:22:41	25.3	17.1	13.9	25.3	25.1	20		8.2	3.2
10.02.2022 11:22:47	24.9	15.1	13.7	24.9	24	17.4		9.8	1.4
10.02.2022 11:22:53	25.6	19.1	13.8	25.6	25.6	22		6.5	5.3
10.02.2022 11:22:59	29.6	17.3	13.2	29.6	29.3	21.3		12.3	4.1
10.02.2022 11:23:05	20.3	15.6	13	20.3	20.2	17.3		4.7	2.6
10.02.2022 11:23:12	24.9	15.8	12.8	24.9	24.8	19.5		9.1	3
10.02.2022 11:23:17	25.5	15.7	13.2	25.5	25.3	19		9.8	2.5
10.02.2022 11:23:23	20.1	14.9	13.7	20.1	20	16.5		5.2	1.2
10.02.2022 11:23:29	23.2	18.5	13.4	23.2	23.2	20.3		4.7	5.1
10.02.2022 11:23:35	32.6	17.4	13.4	32.9	30.8	20.7		15.2	4
10.02.2022 11:23:41	28.9	16.8	13.3	28.9	28.4	20.5		12.1	3.5
10.02.2022 11:23:47	24.3	17.9	13	24.3	24.2	20.4		6.4	4.9
10.02.2022 11:23:53	22.1	19	13.9	22.1	22.1	20.4		3.1	5.1
10.02.2022 11:23:59	27	17.5	13.2	27	26.6	20		9.5	4.3
10.02.2022 11:24:05	20.6	16.5	12.8	20.6	20.5	17.9		4.1	3.7
10.02.2022 11:24:11	24	19.9	13	24	24	21.7		4.1	6.9
10.02.2022 11:24:17	26.2	16.7	13.5	26.2	25.7	19.6		9.5	3.2
10.02.2022 11:24:23	31.3	20.4	13.1	31.3	31.1	24.5		10.9	7.3
10.02.2022 11:24:29	26.2	16.9	12.6	26.2	25.9	19.9		9.3	4.3
10.02.2022 11:24:35	17.6	13.4	11.6	17.6	17.5	15.3		4.2	1.8
10.02.2022 11:24:41	20.4	15.5	12.4	20.4	20.4	17.7		4.9	3.1
10.02.2022 11:24:47	20.3	15.9	11.9	20.3	20.3	17.9		4.4	4
10.02.2022 11:24:53	21.6	16.2	12.5	21.6	21.5	18.3		5.4	3.7
10.02.2022 11:24:59	22	14.5	12.2	22	21.8	16.8		7.5	2.3
10.02.2022 11:25:05	21.1	16.4	12.3	21.1	21.1	18.5		4.7	4.1
10.02.2022 11:25:11	26.9	17	12.4	26.9	26.6	20		9.9	4.6
10.02.2022 11:25:17	18.7	16.2	12.9	18.7	18.7	17.4		2.5	3.3
10.02.2022 11:25:23	23.8	17.4	12.3	23.8	23.7	19.9		6.4	5.1
10.02.2022 11:25:29	20.9	14.1	11.5	20.9	20.5	15.8		6.8	2.6
10.02.2022 11:25:35	18.8	15.2	11.8	18.8	18.8	16.9		3.6	3.4
10.02.2022 11:25:41	25.1	16.6	12.1	25.1	24.7	19		8.5	4.5
10.02.2022 11:25:47	26	13.2	12	26.4	24	14.8		12.8	1.2
10.02.2022 11:25:53	29.2	14.3	11.8	29.2	28	18.2		14.9	2.5
10.02.2022 11:25:59	21.1	14.5	11.6	21.1	21	17.1		6.6	2.9
10.02.2022 11:26:05	19.8	13.6	11.5	19.8	19.7	16		6.2	2.1
10.02.2022 11:26:11	18.1	13.5	10.8	18.1	18	15.2		4.6	2.7
10.02.2022 11:26:17	19.1	13.5	11.5	19.1	19	15.7		5.6	2
10.02.2022 11:26:23	18.1	15.2	11.5	18.1	18.1	16.5		2.9	3.7
10.02.2022 11:26:29	25.9	14.4	11.4	25.9	25.4	17.4		11.5	3
10.02.2022 11:26:35	16.8	12.9	11.9	16.8	16.7	14.3		3.9	1
10.02.2022 11:26:41	19.1	16.6	11.9	19.1	19.1	17.7		2.5	4.7
10.02.2022 11:26:47	18.3	13.1	11.8	18.3	18.1	14.7		5.2	1.3
10.02.2022 11:26:53	20.2	13.9	11.2	20.2	20.1	16.4		6.3	2.7
10.02.2022 11:26:59	21.6	13.5	11.7	21.6	21.5	16.4		8.1	1.8
10.02.2022 11:27:05	19.5	14.5	11.3	19.5	19.4	16.4		5	3.2
10.02.2022 11:27:11	20.1	13.2	11.2	20.1	20	15.9		6.9	2
10.02.2022 11:27:17	16.4	13.3	11.1	16.4	16.3	14.7		3.1	2.2
10.02.2022 11:27:23	16.8	13.4	11	16.8	16.8	14.9		3.4	2.4
10.02.2022 11:27:29	16.3	13.9	11.3	16.3	16.3	15		2.4	2.6
10.02.2022 11:27:35	17.3	13	11.4	17.3	16.9	13.9		4.3	1.6
10.02.2022 11:27:41	25.4	14.7	11.7	25.4	24.7	17.1		10.7	3
10.02.2022 11:27:47	16.4	14	10.7	16.4	16.4	15		2.4	3.3
10.02.2022 11:27:53	19.7	15.4	12	19.7	19.6	17.4		4.3	3.4
10.02.2022 11:27:59	16.5	12.7	11.3	16.5	16.4	13.7		3.8	1.4
10.02.2022 11:28:05	16.8	13.8	11.7	16.8	16.8	15.1		3	2.1
10.02.2022 11:28:11	11.3	11.3	10.8	11.3	11.3	11.3		0	0.5
10.02.2022 11:28:17	16.8	15.4	12.1	16.8	16.8	16		1.4	3.3
10.02.2022 11:28:23	19.2	14.3	11.9	19.2	19	15.8		4.9	2.4
10.02.2022 11:28:29	20.5	14	11.7	20.5	20.4	16.5		6.5	2.3
10.02.2022 11:28:35	19.6	14.2	12.1	19.6	19.3	15.6		5.4	2.1
10.02.2022 11:28:41	18.4	14.2	12.2	18.4	18.3	15.7		4.2	2
10.02.2022 11:28:47	18.8	14.3	11.3	18.8	18.7	16		4.5	3
10.02.2022 11:28:53	17.4	12.7	11.5	17.4	17.1	13.8		4.7	1.2
10.02.2022 11:28:59	22.4	14.6	11.5	22.4	22.3	17.4		7.8	3.1
10.02.2022 11:29:05	19.3	15.4	11.5	19.3	19.2	16.8		3.9	3.9
10.02.2022 11:29:11	21.4	15.5	12.2	21.4	21.3	17.4		5.9	3.3
10.02.2022 11:29:17	15.8	13.4	11.2	15.8	15.7	14.1		2.4	2.2
10.02.2022 11:29:23	17.1	13.6	11.6	17.1	17	14.8		3.5	2
10.02.2022 11:29:29	19.2	15.3	11.3	19.2	19.2	17.1		3.9	4
10.02.2022 11:29:35	19	12.7	11.6	19	18.2	13.8		6.3	1.1
10.02.2022 11:29:41	16.2	14.7	12.5	16.2	16.1	15.3		1.5	2.2
10.02.2022 11:29:47	19.1	15.3	12.4	19.1	19	16.6		3.8	2.9
10.02.2022 11:29:53	17.4	14.6	11.2	17.4	17.4	15.9		2.8	3.4
10.02.2022 11:29:59	16.8	15.9	12	16.8	16.8	16.3		0.9	3.9
10.02.2022 11:30:05	18.8	15.8	10.9	18.8	18.8	17.1		3	4.9
10.02.2022 11:30:11	17.7	14.2	11.4	17.7	17.7	15.7		3.5	2.8
10.02.2022 11:30:17	14.6	13.2	10.7	14.6	14.6	13.8		1.4	2.5
10.02.2022 11:30:23	13.6	11.4	10.2	13.6	13.6	12.4		2.2	1.2
10.02.2022 11:30:29	18.6	12.8	10.8	18.6	18.5	15		5.8	2
10.02.2022 11:30:35	21.2	13.9	11.6	21.2	21	16.1		7.3	2.3
10.02.2022 11:30:41	20.1	12.3	10.9	20.1	19.3	14.1		7.8	1.4
10.02.2022 11:30:47	16	13.5	11.3	16	16	14.7		2.5	2.2
10.02.2022 11:30:53	17.3	14.2	12	17.3	17.3	15.6		3.1	2.2
10.02.2022 11:30:59	17.8	16.3	11.6	17.8	17.8	16.9		1.5	4.7
10.02.2022 11:31:05	21.4	14.3	11	21.4	21.3	17.1		7.1	3.3
10.02.2022 11:31:11	15.9	10.8	10	15.9	15.8	12.8		5.1	0.8
10.02.2022 11:31:17	15.1	11.6	9.7	15.1	15.1	13.2		3.5	1.9
10.02.2022 11:31:23	12.3	11.6	9.8	12.3	12.3	11.9		0.7	1.8
10.02.2022 11:31:29	14.6	12	9.8	14.6	14.6	13.2		2.6	2.2
10.02.2022 11:31:35	14.1	11.2	10	14.1	14.1	12.5		2.9	1.2
10.02.2022 11:31:41	12.3	11.1	9.9	12.3	12.3	11.6		1.2	1.2
10.02.2022 11:31:47	19.5	15.1	10.3	19.5	19.4	16.7		4.4	4.8
10.02.2022 11:31:53	13.9	11	9.4	35.5	20.5	11.8		2.9	1.6
10.02.2022 11:31:59	14.8	11.7	10	14.8	14.8	13.1		3.1	1.7
10.02.2022 11:32:05	19.5	15.1	10.4	19.5	19.2	16		4.4	4.7
10.02.2022 11:32:11	20	14.7	11.3	20	19.9	16.7		5.3	3.4
10.02.2022 11:32:17	16.4	13.5	10.3	16.4	16.4	14.8		2.9	3.2
10.02.2022 11:32:23	15.6	14	10.7	15.6	15.6	14.7		1.6	3.3
10.02.2022 11:32:29	18.1	13.4	10.9	18.1	18	15.1		4.7	2.5
10.02.2022 11:32:35	13.7	12.5	10.3	13.7	13.7	13.1		1.2	2.2
10.02.2022 11:32:41	13.7	11.1	10.2	13.7	13.6	11.9		2.6	0.9
10.02.2022 11:32:47	15.2	11.7	10.4	15.2	15.1	12.9		3.5	1.3
10.02.2022 11:32:53	18.9	11.9	9.9	18.9	18.5	13.6		7	2
10.02.2022 11:32:59	14.5	11.5	9.5	14.5	14.5	12.9		3	2
10.02.2022 11:33:05	13.9	11	9.1	13.9	13.9	12.3		2.9	1.9
10.02.2022 11:33:11	13.2	11.1	8.8	13.2	13.2	12		2.1	2.3
10.02.2022 11:33:17	16.5	12.8	9.9	16.5	16.5	14.4		3.7	2.9
10.02.2022 11:33:23	18.3	13.6	10.4	18.3	18.3	15.7		4.7	3.2
10.02.2022 11:33:29	11	11	9.9	11	11	11		0	1.1
10.02.2022 11:33:35	16.4	15	10.1	16.4	16.4	15.7		1.4	4.9
10.02.2022 11:33:41	14	10.7	9.3	14	14	12.2		3.3	1.4
10.02.2022 11:33:47	9.9	9.9	9.4	9.9	9.9	9.9		0	0.5
10.02.2022 11:33:53	15.7	12.6	9.4	15.7	15.7	14		3.1	3.2
10.02.2022 11:33:59	12.8	11.2	9.9	12.8	12.8	11.9		1.6	1.3
10.02.2022 11:34:05	14.4	10.3	9.4	14.4	14.1	11.1		4.1	0.9
10.02.2022 11:34:11	15.3	10.9	9.3	15.3	15	11.9		4.4	1.6
10.02.2022 11:34:17	14.5	12.9	9.5	14.5	14.5	13.6		1.6	3.4
10.02.2022 11:34:23	13.2	11.4	10.5	13.2	13.2	12.2		1.8	0.9
10.02.2022 11:34:29	14.2	12.9	10.1	14.2	14.2	13.5		1.3	2.8
10.02.2022 11:34:35	15.6	12	9.8	15.6	15.6	13.6		3.6	2.2
10.02.2022 11:34:41	16.9	12.2	10.5	16.9	16.8	13.6		4.7	1.7
10.02.2022 11:34:47	13.6	11	10.4	13.6	13.6	12.2		2.6	0.6
10.02.2022 11:34:53	14.1	12.6	9.7	14.1	14.1	13.3		1.5	2.9
10.02.2022 11:34:59	13.9	11.6	10.5	13.9	13.8	12.6		2.3	1.1
10.02.2022 11:35:05	14.2	12.9	11.3	14.2	14.2	13.5		1.3	1.6
10.02.2022 11:35:11	18.5	14.7	11.9	18.5	18.4	16		3.8	2.8
10.02.2022 11:35:17	14.3	13.9	11.6	14.3	14.3	14.1		0.4	2.3
10.02.2022 11:35:23	14.8	13.1	11.3	14.8	14.8	13.9		1.7	1.8
10.02.2022 11:35:29	19.1	13.1	11.2	19.1	19	15.7		6	1.9
10.02.2022 11:35:35	15.1	12	10.4	15.1	15	13.4		3.1	1.6
10.02.2022 11:35:41	13.8	11.8	10.2	13.8	13.8	12.3		2	1.6
10.02.2022 11:35:47	14.7	12.2	10.1	14.7	14.7	13.3		2.5	2.1
10.02.2022 11:35:53	12	11	10	12	12	11.5		1	1
10.02.2022 11:35:59	15.1	11.3	10.1	15.1	15	13		3.8	1.2
10.02.2022 11:36:05	11.2	11.2	10.7	11.2	11.2	11.2		0	0.5
10.02.2022 11:36:11	12.6	11.6	10.6	12.6	12.6	12		1	1
10.02.2022 11:36:17	10.7	10.7	10.3	10.7	10.7	10.7		0	0.4
10.02.2022 11:36:23	12.8	11.6	9.8	12.8	12.8	12.2		1.2	1.8
10.02.2022 11:36:29	15.8	12.7	10.7	15.8	15.7	14.1		3.1	2
10.02.2022 11:36:35	13.6	12.6	10	13.6	13.6	13.1		1	2.6
10.02.2022 11:36:41	10	10	9.7	10	10	10		0	0.3
10.02.2022 11:36:47	12.2	11	10.2	12.2	12.2	11.6		1.2	0.8
10.02.2022 11:36:53	13.4	11.1	9.8	13.4	13.3	11.8		2.3	1.3
10.02.2022 11:36:59	10.5	10.5	10	10.5	10.5	10.5		0	0.5
10.02.2022 11:37:05	10.2	9.7	8.7	10.2	10.2	9.9		0.5	1
10.02.2022 11:37:11	15.2	11.1	8.8	15.2	15.2	12.6		4.1	2.3
10.02.2022 11:37:17	13.3	10.8	8.8	13.3	13.3	11.9		2.5	2
10.02.2022 11:37:23	11	10.5	9.1	11	11	10.7		0.5	1.4
10.02.2022 11:37:29	11.4	10.8	8.9	11.4	11.4	11.1		0.6	1.9
10.02.2022 11:37:35	11.3	9.6	8.3	11.3	11.2	10.3		1.7	1.3
10.02.2022 11:37:41	11.1	9.4	7.9	11.1	11.1	10.2		1.7	1.5
10.02.2022 11:37:47	11.4	10.9	8.9	11.4	11.4	11.1		0.5	2
10.02.2022 11:37:53	9.1	9.1	8.6	9.1	9.1	9.1		0	0.5
10.02.2022 11:37:59	8.2	8.2	8	8.2	8.2	8.2		0	0.2
10.02.2022 11:38:05	10	9	7.8	10	10	9.5		1	1.2
10.02.2022 11:38:11	12	9.4	7.3	12	11.9	10.2		2.6	2.1
10.02.2022 11:38:17	11	8.3	7.4	11	10.9	9.1		2.7	0.9
10.02.2022 11:38:23	9.4	9.3	8	9.4	9.4	9.3		0.1	1.3
10.02.2022 11:38:29	10.7	9	8.3	10.7	10.7	9.7		1.7	0.7
10.02.2022 11:38:35	11.4	10	8.7	11.4	11.4	10.7		1.4	1.3
10.02.2022 11:38:41	16.7	13.9	10	16.7	16.7	15.2		2.8	3.9
10.02.2022 11:38:47	10.3	9.3	8.5	10.3	10.3	9.8		1	0.8
10.02.2022 11:38:53	13.9	10.9	9	13.9	13.8	11.9		3	1.9
10.02.2022 11:38:59	16.1	14	10.4	16.1	16	15		2.1	3.6
10.02.2022 11:39:05	10.9	10.4	9	10.9	10.9	10.6		0.5	1.4
10.02.2022 11:39:11	11.2	10.1	8.5	11.2	11.2	10.6		1.1	1.6
10.02.2022 11:39:17	13.7	12.1	9.3	13.7	13.7	12.8		1.6	2.8
10.02.2022 11:39:23	13.8	10.4	9.4	13.8	13.5	10.9		3.4	1
10.02.2022 11:39:29	12.1	11	9.8	12.1	12.1	11.6		1.1	1.2
10.02.2022 11:39:35	12.9	10.5	8.8	12.9	12.9	11.5		2.4	1.7
10.02.2022 11:39:41	17.5	12.3	8.6	17.5	17.4	14.3		5.2	3.7
10.02.2022 11:39:47	11.1	10.5	9.5	11.1	11.1	10.7		0.6	1
10.02.2022 11:39:53	11.2	10.1	8.9	11.2	11.2	10.6		1.1	1.2

## Sheet: 5.autopsy (without mask)
date & time	PM10 [ug/m3]	PM2,5 [ug/m3]	PM1 [ug/m3]	Inhalable [ug/m3]	Thoracic [ug/m3]	Alveolic [ug/m3]		PMcoarse	1-2.5µm
10.02.2022 11:40:59	22.2	15.3	12.9	22.2	22	17.7		6.9	2.4
10.02.2022 11:41:05	18.3	13.2	12.7	18.3	17.9	14.4		5.1	0.5
10.02.2022 11:41:11	21.2	17.3	14	21.2	21.1	19		3.9	3.3
10.02.2022 11:41:17	23.9	17.5	13.4	23.9	23.7	19.6		6.4	4.1					PM10	PM2.5	PM1
10.02.2022 11:41:23	26.6	15.3	12.7	26.6	26.3	18.9		11.3	2.6			Background	Hintergrund	17.002	13.634	11.548
10.02.2022 11:41:29	17.6	12.8	11.6	17.6	17.5	14.9		4.8	1.2			sawing	Sägen	40.8762	18.5667	11.4286
10.02.2022 11:41:35	21.2	14.4	11.5	21.2	21.1	16.8		6.8	2.9
10.02.2022 11:41:41	21.6	16.2	11.6	21.6	21.5	17.9		5.4	4.6
10.02.2022 11:41:47	17.2	13.7	11.4	17.2	17.2	15.3		3.5	2.3
10.02.2022 11:41:53	19.2	13.4	11.5	19.2	19	15.3		5.8	1.9
10.02.2022 11:41:59	20.7	12.5	11.3	20.7	20.3	14.8		8.2	1.2
10.02.2022 11:42:05	20.4	13	10.7	20.4	19.6	14.2		7.4	2.3
10.02.2022 11:42:11	11.6	11.6	11.3	11.6	11.6	11.6		0	0.3
10.02.2022 11:42:17	11.7	11.7	11	11.7	11.7	11.7		0	0.7
10.02.2022 11:42:23	16	14	11.6	16	16	14.9		2	2.4
10.02.2022 11:42:29	14	12.9	11.5	14	14	13.4		1.1	1.4
10.02.2022 11:42:35	17.2	15.9	11.8	17.2	17.2	16.5		1.3	4.1
10.02.2022 11:42:41	21.3	16.6	11.4	21.3	21.2	18.3		4.7	5.2
10.02.2022 11:42:47	19.6	13	10.7	19.6	19.5	15.2		6.6	2.3
10.02.2022 11:42:53	17.9	13.1	10.6	17.9	17.7	14.5		4.8	2.5
10.02.2022 11:42:59	15.9	12.9	10.7	15.9	15.9	14.3		3	2.2
10.02.2022 11:43:05	17.1	11.9	10.8	17.1	17	13.5		5.2	1.1
10.02.2022 11:43:11	20.3	13.7	10.7	20.3	20	15.6		6.6	3
10.02.2022 11:43:17	19.2	13.7	10.9	19.2	18.8	14.8		5.5	2.8
10.02.2022 11:43:23	16	13.8	11.3	37.7	22.6	14.3		2.2	2.5
10.02.2022 11:43:29	16.3	11	10.7	16.3	16.1	12.6		5.3	0.3
10.02.2022 11:43:35	14.7	12.7	10.8	14.7	14.7	13.6		2	1.9
10.02.2022 11:43:41	26.6	12.9	11.6	27	24.5	14.5		13.7	1.3
10.02.2022 11:43:47	20.6	14.5	10.7	20.6	19.8	15.5		6.1	3.8
10.02.2022 11:43:53	12.9	12.6	11.3	12.9	12.9	12.7		0.3	1.3
10.02.2022 11:43:59	18.5	16.5	12.7	18.5	18.5	17.4		2	3.8
10.02.2022 11:44:05	18.1	17.5	14.4	18.1	18.1	17.8		0.6	3.1
10.02.2022 11:44:11	24.4	18.5	14.7	24.4	24.3	20.4		5.9	3.8
10.02.2022 11:44:17	22.2	19.5	16	22.2	22.1	20.7		2.7	3.5
10.02.2022 11:44:23	23.8	19.8	15.9	23.8	23.7	21.2		4	3.9
10.02.2022 11:44:29	20.9	17.8	14.9	20.9	20.8	18.8		3.1	2.9
10.02.2022 11:44:35	25	20.1	15.9	25	24.9	21.9		4.9	4.2
10.02.2022 11:44:41	21.9	19.8	14.4	21.9	21.9	20.7		2.1	5.4
10.02.2022 11:44:47	27.2	25.9	19.7	27.2	27.2	26.4		1.3	6.2
10.02.2022 11:44:53	30.4	28.9	22.9	30.4	30.4	29.5		1.5	6
10.02.2022 11:44:59	32.4	26.6	20.2	32.4	32.3	28.8		5.8	6.4
10.02.2022 11:45:05	24	20.4	15.5	24	23.9	21.6		3.6	4.9
10.02.2022 11:45:11	32	25.3	18.5	32	31.9	27.9		6.7	6.8
10.02.2022 11:45:17	35.5	27.9	20.7	135.7	39.9	29.6		7.6	7.2
10.02.2022 11:45:23	36.4	26.7	21.5	36.8	34.7	27.9		9.7	5.2
10.02.2022 11:45:29	31.9	26.1	20	31.9	31.6	27.7		5.8	6.1
10.02.2022 11:45:35	26.7	20.5	17.1	26.7	26.5	22.6		6.2	3.4
10.02.2022 11:45:41	20.8	16.9	13.4	20.8	20.8	18.6		3.9	3.5
10.02.2022 11:45:47	19.9	15.7	13.1	19.9	19.8	17.2		4.2	2.6
10.02.2022 11:45:53	17.6	15.8	13.5	17.6	17.6	16.6		1.8	2.3
10.02.2022 11:45:59	18	17.3	13.9	18	18	17.6		0.7	3.4
10.02.2022 11:46:05	23.5	17	14.8	23.5	23.1	18.5		6.5	2.2
10.02.2022 11:46:11	26.4	18.6	15.2	26.7	24.7	19.3		7.8	3.4
10.02.2022 11:46:17	33.1	18.6	14.2	38.1	32.1	20.7		14.5	4.4
10.02.2022 11:46:23	21.8	17.3	13.8	21.8	21.6	18.6		4.5	3.5
10.02.2022 11:46:29	20.8	15.9	13.1	20.8	20.7	17.3		4.9	2.8
10.02.2022 11:46:35	20	16.6	13.3	20	20	17.7		3.4	3.3
10.02.2022 11:46:41	21.4	17.2	13.4	21.4	21.3	18.7		4.2	3.8
10.02.2022 11:46:47	16.6	16.6	13.7	16.6	16.6	16.5		0	2.9
10.02.2022 11:46:53	16.5	15.6	13.7	16.5	16.5	16		0.9	1.9
10.02.2022 11:46:59	26.5	16.7	14.2	31.5	25.6	17.8		9.8	2.5
10.02.2022 11:47:05	20.6	18.8	13.9	20.6	20.6	19.6		1.8	4.9
10.02.2022 11:47:11	22.1	18.5	14.2	22.1	22	19.7		3.6	4.3
10.02.2022 11:47:17	20	18.6	13.8	20	20	19.2		1.4	4.8
10.02.2022 11:47:23	26.3	17.8	14.9	26.3	25.4	19.8		8.5	2.9
10.02.2022 11:47:29	17.1	16.5	14.2	17.1	17.1	16.8		0.6	2.3
10.02.2022 11:47:35	21.5	16.9	13.4	21.5	21.4	18.6		4.6	3.5
10.02.2022 11:47:41	17.2	16.5	14	17.2	17.2	16.8		0.7	2.5
10.02.2022 11:47:47	22.4	15.8	13.1	22.4	22	17.3		6.6	2.7
10.02.2022 11:47:53	21	19.2	14	21	21	20		1.8	5.2
10.02.2022 11:47:59	27.1	16.3	13.1	27.1	25.5	17.6		10.8	3.2
10.02.2022 11:48:05	22.6	16.8	13.8	22.6	22.4	18.7		5.8	3
10.02.2022 11:48:11	18.3	15.5	13.5	18.3	18.3	16.8		2.8	2
10.02.2022 11:48:17	23.1	18.6	13.4	23.1	22.8	19.6		4.5	5.2
10.02.2022 11:48:23	20.3	16.5	13.3	20.3	20.1	17.4		3.8	3.2
10.02.2022 11:48:29	19.7	17.5	13.9	19.7	19.7	18.5		2.2	3.6
10.02.2022 11:48:35	24.5	19.7	13.9	24.5	24.2	20.8		4.8	5.8
10.02.2022 11:48:41	19.6	17.3	13.7	19.6	19.6	18.3		2.3	3.6
10.02.2022 11:48:47	30.9	18.9	14.2	35.9	30	20.7		12	4.7
10.02.2022 11:48:53	26.7	20.1	15.4	26.7	26.4	22.1		6.6	4.7
10.02.2022 11:48:59	25.6	17.4	14.5	287.6	27.5	20.7		8.2	2.9
10.02.2022 11:49:05	19.8	16.6	14.1	19.8	19.8	17.7		3.2	2.5
10.02.2022 11:49:11	25.8	19.7	14.4	25.8	25.7	22.1		6.1	5.3
10.02.2022 11:49:17	24.4	15.8	14.6	24.4	23.5	17.5		8.6	1.2
10.02.2022 11:49:23	24	17.9	14.6	24	23.9	19.9		6.1	3.3
10.02.2022 11:49:29	24.5	15	14.3	24.5	23.5	16.7		9.5	0.7
10.02.2022 11:49:35	17.2	15.7	13.1	17.2	17.2	16.4		1.5	2.6
10.02.2022 11:49:41	21.5	18.9	14.5	21.5	21.5	20		2.6	4.4
10.02.2022 11:49:47	19.9	15.8	13.2	19.9	19.6	16.6		4.1	2.6
10.02.2022 11:49:53	23	17.4	13.6	23	22.9	19.5		5.6	3.8
10.02.2022 11:49:59	30.8	15	13	35.8	29.5	17.1		15.8	2
10.02.2022 11:50:05	19.4	16.1	13.5	19.4	19.4	17.6		3.3	2.6
10.02.2022 11:50:11	18.7	14.6	12.7	18.7	18.6	16.1		4.1	1.9
10.02.2022 11:50:17	29.5	15.7	13.1	34.5	28.4	17.6		13.8	2.6
10.02.2022 11:50:23	19.6	16.5	12.5	19.6	19.6	17.9		3.1	4
10.02.2022 11:50:29	14.2	14.2	13	14.2	14.2	14.2		0	1.2
10.02.2022 11:50:35	25	16.4	13.6	30	24.2	17		8.6	2.8
10.02.2022 11:50:41	19.2	14.8	13.5	19.2	19.1	16.3		4.4	1.3
10.02.2022 11:50:47	21.1	15.4	13.2	21.1	20.9	16.9		5.7	2.2
10.02.2022 11:50:53	16.7	16	13.3	16.7	16.7	16.3		0.7	2.7
10.02.2022 11:50:59	17	14.9	12.3	17	17	15.8		2.1	2.6
10.02.2022 11:51:05	24.7	15.4	12.9	25.1	23.1	16.8		9.3	2.5
10.02.2022 11:51:11	18.7	13.9	12.9	18.7	18.6	15.3		4.8	1
10.02.2022 11:51:17	25.1	16.5	13.8	25.1	24.6	18.6		8.6	2.7
10.02.2022 11:51:23	16.9	14.5	12.7	16.9	16.8	15.2		2.4	1.8
10.02.2022 11:51:29	17.8	14.2	13.4	17.8	17.6	15.1		3.6	0.8
10.02.2022 11:51:35	20	14.6	12.3	20	19.9	16.7		5.4	2.3
10.02.2022 11:51:41	17.8	15	11.9	17.8	17.8	16.2		2.8	3.1
10.02.2022 11:51:47	24	16.3	12.8	24	23.5	18		7.7	3.5
10.02.2022 11:51:53	22.4	15	12.9	22.4	22	16.9		7.4	2.1
10.02.2022 11:51:59	20.5	13.4	12.3	20.5	20.1	15.2		7.1	1.1
10.02.2022 11:52:05	21.3	17.4	12.7	21.3	21.2	18.7		3.9	4.7
10.02.2022 11:52:11	13.9	13.9	12.8	13.9	13.9	13.9		0	1.1
10.02.2022 11:52:17	15.9	14.4	12.4	15.9	15.9	15		1.5	2
10.02.2022 11:52:23	16.1	14.2	12.9	16.1	16	14.7		1.9	1.3
10.02.2022 11:52:29	20.5	15.6	13.4	20.5	20.4	17.4		4.9	2.2
10.02.2022 11:52:35	18.2	15.5	12.9	18.2	18.2	16.7		2.7	2.6
10.02.2022 11:52:41	21.5	14.6	12.6	21.5	21.1	16.3		6.9	2
10.02.2022 11:52:47	17.2	12.8	11.8	17.2	16.9	13.8		4.4	1
10.02.2022 11:52:53	16.7	14.3	12.6	16.7	16.7	15.4		2.4	1.7
10.02.2022 11:52:59	13.2	13.2	12.7	13.2	13.2	13.2		0	0.5
10.02.2022 11:53:05	14.7	14.1	12.5	14.7	14.7	14.4		0.6	1.6
10.02.2022 11:53:11	17.5	14.3	12.2	17.5	17.4	15.3		3.2	2.1
10.02.2022 11:53:17	19.2	14.3	11.7	41	25.8	15.7		4.9	2.6
10.02.2022 11:53:23	21.7	13.9	12	21.7	20.9	15.6		7.8	1.9
10.02.2022 11:53:29	21	15.3	12.3	21	20.2	16.1		5.7	3
10.02.2022 11:53:35	17.5	15.3	12.8	17.5	17.5	16.3		2.2	2.5
10.02.2022 11:53:41	23.5	14.4	12.3	23.9	21.8	15.7		9.1	2.1
10.02.2022 11:53:47	18.3	14.4	12.3	18.3	18.1	15.4		3.9	2.1
10.02.2022 11:53:53	23.3	15.7	12.3	23.3	22.9	17.7		7.6	3.4
10.02.2022 11:53:59	20.3	17.2	12.7	20.3	20.2	18.1		3.1	4.5
10.02.2022 11:54:05	18	16	11.7	18	17.9	16.9		2	4.3
10.02.2022 11:54:11	16.1	15.2	11.9	16.1	16.1	15.6		0.9	3.3
10.02.2022 11:54:17	16.1	13.6	11.5	16.1	16	14.3		2.5	2.1
10.02.2022 11:54:23	12.7	12.7	11.7	12.7	12.7	12.7		0	1
10.02.2022 11:54:29	16.6	14.3	12.4	16.6	16.5	15.3		2.3	1.9
10.02.2022 11:54:35	14.1	12.2	11.2	14.1	14.1	13		1.9	1
10.02.2022 11:54:41	15.8	13.1	10.9	15.8	15.7	13.9		2.7	2.2
10.02.2022 11:54:47	17.1	12.8	10.9	17.1	16.8	13.7		4.3	1.9
10.02.2022 11:54:53	16.2	14.1	11.9	16.2	16.1	14.6		2.1	2.2
10.02.2022 11:54:59	19.2	13.6	11.6	19.2	19.1	15.7		5.6	2
10.02.2022 11:55:05	16	14.8	11.8	16	16	15.3		1.2	3
10.02.2022 11:55:11	17.8	16.3	12	17.8	17.8	17		1.5	4.3
10.02.2022 11:55:17	15.9	14.5	11.9	15.9	15.9	15.2		1.4	2.6
10.02.2022 11:55:23	18.2	15.7	12.3	18.2	18.2	16.8		2.5	3.4
10.02.2022 11:55:29	18.2	14.9	11.4	18.2	18.2	16.4		3.3	3.5
10.02.2022 11:55:35	15	12.1	11.5	15	15	13.1		2.9	0.6
10.02.2022 11:55:41	17.7	12.2	11.2	17.7	17.4	13.3		5.5	1
10.02.2022 11:55:47	17	13	11.2	17	16.9	14.8		4	1.8
10.02.2022 11:55:53	18.6	12.5	11.1	18.6	17.8	13.5		6.1	1.4
10.02.2022 11:55:59	14.6	13.2	11.5	14.6	14.5	13.8		1.4	1.7
10.02.2022 11:56:05	15.3	12.4	11	15.3	15.3	13.7		2.9	1.4
10.02.2022 11:56:11	15.9	12.9	11	15.9	15.8	14.2		3	1.9
10.02.2022 11:56:17	19.6	13.5	10.7	19.6	19.2	14.8		6.1	2.8
10.02.2022 11:56:23	12.9	12.9	12.3	12.9	12.9	12.9		0	0.6
10.02.2022 11:56:29	22.2	14	12.1	22.2	22.1	17		8.2	1.9
10.02.2022 11:56:35	15.2	12.3	10.5	15.2	15.1	13.6		2.9	1.8
10.02.2022 11:56:41	12.5	11.2	10.1	12.5	12.5	11.8		1.3	1.1
10.02.2022 11:56:47	16.1	12.9	10.4	16.1	16.1	14.3		3.2	2.5
10.02.2022 11:56:53	12.8	11.9	10.4	12.8	12.8	12.3		0.9	1.5
10.02.2022 11:56:59	14.8	10.4	9.6	14.8	14.8	12		4.4	0.8
10.02.2022 11:57:05	15.8	12	9.8	15.8	15.5	12.6		3.8	2.2
10.02.2022 11:57:11	19.2	11.9	10.1	19.2	18.9	13.7		7.3	1.8
10.02.2022 11:57:17	14.4	12.5	10.9	14.4	14.4	13.3		1.9	1.6
10.02.2022 11:57:23	13.2	12.7	10.8	13.2	13.2	12.9		0.5	1.9
10.02.2022 11:57:29	15.5	12.1	10.4	15.5	15.4	13.2		3.4	1.7
10.02.2022 11:57:35	15.1	12.1	10.7	15.1	15	13.1		3	1.4
10.02.2022 11:57:41	14.4	12.9	10.5	14.4	14.4	13.6		1.5	2.4
10.02.2022 11:57:47	13.9	11.7	10.6	13.9	13.8	12.7		2.2	1.1
10.02.2022 11:57:53	10.4	10.4	10	10.4	10.4	10.4		0	0.4
10.02.2022 11:57:59	14.2	11.4	10.1	14.2	14.1	12.6		2.8	1.3
10.02.2022 11:58:05	14.4	11.3	10.4	14.4	14.4	12.4		3.1	0.9
10.02.2022 11:58:11	12.3	12.3	10.8	12.3	12.3	12.3		0	1.5
10.02.2022 11:58:17	17.2	12.9	11.3	17.2	17.1	14.8		4.3	1.6
10.02.2022 11:58:23	16	14.4	11.7	16	16	15.1		1.6	2.7
10.02.2022 11:58:29	17	13.9	11.5	17	17	15.3		3.1	2.4
10.02.2022 11:58:35	11.5	11.5	10.8	11.5	11.5	11.5		0	0.7
10.02.2022 11:58:41	12.4	11.6	10.4	12.4	12.4	12		0.8	1.2
10.02.2022 11:58:47	18	12.1	10.3	363.8	19.8	13.4		5.9	1.8
10.02.2022 11:58:53	37.9	15.2	10.6	221.5	37	17.4		22.7	4.6
10.02.2022 11:58:59	22.1	15.6	10.9	22.1	22	18.2		6.5	4.7
10.02.2022 11:59:05	43.6	16.2	12.5	735.4	45.6	22.8		27.4	3.7
10.02.2022 11:59:11	67.1	26	13.4	72.1	65.5	38.3		41.1	12.6
10.02.2022 11:59:17	49.1	17.8	11.7	49.5	46.6	25.5		31.3	6.1
10.02.2022 11:59:23	47.8	21.9	12.3	48.2	45.6	28.6		25.9	9.6
10.02.2022 11:59:29	54.8	28.1	12.9	54.8	54.4	38.9		26.7	15.2
10.02.2022 11:59:35	92.9	31.8	13.7	97.9	90.7	50.5		61.1	18.1
10.02.2022 11:59:41	101.9	35.1	13.1	102.3	96.4	50.6		66.8	22
10.02.2022 11:59:47	75.9	36.1	13.3	75.9	74.9	49.5		39.8	22.8
10.02.2022 11:59:53	103.1	30.3	13.2	103.1	99.5	52		72.8	17.1
10.02.2022 11:59:59	64.5	18.5	11.7	64.9	61.6	31.9		46	6.8
10.02.2022 12:00:05	52.6	21.4	11.9	52.6	51.3	30.9		31.2	9.5
10.02.2022 12:00:11	39.6	19.1	12.5	39.6	38.5	25.1		20.5	6.6
10.02.2022 12:00:17	54.3	22.5	12.1	54.3	52.3	31.4		31.8	10.4
10.02.2022 12:00:23	71	26.2	12.4	92.7	76	40.4		44.8	13.8
10.02.2022 12:00:29	62	17.3	11	62	60.4	31.4		44.7	6.3
10.02.2022 12:00:35	60.9	22.5	12	61.3	58.5	34.6		38.4	10.5
10.02.2022 12:00:41	55.5	14.9	11.7	56.2	50.9	23.5		40.6	3.2
10.02.2022 12:00:47	46.7	20.3	12.2	46.7	46.1	29.6		26.4	8.1
10.02.2022 12:00:53	44.1	18.8	12.1	44.1	43.3	27.3		25.3	6.7
10.02.2022 12:00:59	50.9	18.1	11.6	50.9	48.9	27.5		32.8	6.5
10.02.2022 12:01:05	61.9	31.1	12.2	61.9	59.8	38.9		30.8	18.9
10.02.2022 12:01:11	45	20.6	11	45	44.6	29.8		24.4	9.6
10.02.2022 12:01:17	38.5	16.3	11.9	38.5	38.1	24.5		22.2	4.4
10.02.2022 12:01:23	34.7	16.6	10.9	34.7	34.4	23.3		18.1	5.7
10.02.2022 12:01:29	35.7	21.2	12.1	35.7	34.7	25.2		14.5	9.1
10.02.2022 12:01:35	39.6	19.9	12.2	39.6	38.6	26.6		19.7	7.7
10.02.2022 12:01:41	52.2	21.9	12	52.2	51	31.2		30.3	9.9
10.02.2022 12:01:47	48.9	18.7	11.9	48.9	46.6	25.9		30.2	6.8
10.02.2022 12:01:53	35	20.6	13.1	35	34.9	26.7		14.4	7.5
10.02.2022 12:01:59	38.3	15.4	11.5	38.3	37.2	21.5		22.9	3.9
10.02.2022 12:02:05	37.1	17.6	11	37.1	36.3	23.6		19.5	6.6
10.02.2022 12:02:11	58.7	16.9	11.2	59.4	54.5	26.1		41.8	5.7
10.02.2022 12:02:17	43.1	22.3	11.3	43.1	42	28.4		20.8	11
10.02.2022 12:02:23	40.7	20.7	11.1	40.7	40.3	27.8		20	9.6
10.02.2022 12:02:29	43	20	11.1	43	42.3	27.8		23	8.9
10.02.2022 12:02:35	43.2	19.3	10.4	43.2	42.5	27.5		23.9	8.9
10.02.2022 12:02:41	31.5	18.1	11.1	31.5	31.3	23.4		13.4	7
10.02.2022 12:02:47	31.5	20.1	11.5	31.5	31.3	24.9		11.4	8.6
10.02.2022 12:02:53	46.9	17.9	10.9	51.9	45	24.2		29	7
10.02.2022 12:02:59	27	16	10.6	27	26.7	19.5		11	5.4
10.02.2022 12:03:05	25.9	17	11	25.9	25.8	20.7		8.9	6
10.02.2022 12:03:11	47.4	19.9	11	47.4	45.8	26.7		27.5	8.9
10.02.2022 12:03:17	20.2	15.4	10.3	20.2	20.1	17.2		4.8	5.1
10.02.2022 12:03:23	37.9	14	10	38.3	35.8	19.8		23.9	4
10.02.2022 12:03:29	27.7	13.7	9.9	27.7	27.4	18.9		14	3.8
10.02.2022 12:03:35	29.7	14	10	29.7	28.9	18.6		15.7	4
10.02.2022 12:03:41	30	14.8	10.2	30	29	19.2		15.2	4.6
10.02.2022 12:03:47	38.8	17.5	10.7	38.8	38.1	24.6		21.3	6.8
10.02.2022 12:03:53	28.2	14.7	10	28.2	28.1	20.4		13.5	4.7
10.02.2022 12:03:59	27.3	14.8	10.6	27.3	27.1	19.3		12.5	4.2
10.02.2022 12:04:05	36	16.4	10.4	36	34.8	21.6		19.6	6
10.02.2022 12:04:11	27.4	14.3	9.5	27.4	27.1	18.7		13.1	4.8
10.02.2022 12:04:17	19.9	13.9	9.6	41.6	26.5	16.1		6	4.3
10.02.2022 12:04:23	30.4	12.8	9.5	30.4	29.1	17.1		17.6	3.3
10.02.2022 12:04:29	28.8	15.7	9.9	28.8	27.6	18.4		13.1	5.8
10.02.2022 12:04:35	22.9	16.3	9.9	22.9	22.9	19.2		6.6	6.4
10.02.2022 12:04:41	25.7	15	10	25.7	25.5	18.7		10.7	5
10.02.2022 12:04:47	40.1	15.8	9.7	40.1	39	22.1		24.3	6.1
10.02.2022 12:04:53	24.7	14.3	10.1	24.7	24.5	18.3		10.4	4.2
10.02.2022 12:04:59	22	12.6	9.7	22	21.8	15.7		9.4	2.9
10.02.2022 12:05:05	23.7	18	10.7	23.7	23.7	20.6		5.7	7.3
10.02.2022 12:05:11	26.5	12.5	10	26.5	26	16.7		14	2.5
10.02.2022 12:05:17	36.2	14.7	10.3	36.2	35	21.1		21.5	4.4
10.02.2022 12:05:23	24	14.7	10.4	24	23.1	16.4		9.3	4.3
10.02.2022 12:05:29	31	15.8	10.2	31	30.7	21.2		15.2	5.6
10.02.2022 12:05:35	20.2	11.4	10.5	20.2	20	14.6		8.8	0.9
10.02.2022 12:05:41	17.6	13.2	10.4	17.6	17.5	15.2		4.4	2.8
10.02.2022 12:05:47	21.5	10.1	9.4	21.5	20.8	12.8		11.4	0.7
10.02.2022 12:05:53	25	13.6	10	25	24.8	18		11.4	3.6
10.02.2022 12:05:59	22.2	14	9.8	22.2	22.1	17.3		8.2	4.2
10.02.2022 12:06:05	22.5	13	9.9	22.5	22.3	16.2		9.5	3.1
10.02.2022 12:06:11	21.3	11.3	9.7	21.3	21	14.3		10	1.6
10.02.2022 12:06:17	26.1	14.6	10	26.1	25.6	18		11.5	4.6
10.02.2022 12:06:23	18.6	12.7	9.8	18.6	18.5	15		5.9	2.9
10.02.2022 12:06:29	15.1	12.9	10.5	15.1	15.1	13.9		2.2	2.4
10.02.2022 12:06:35	20.4	13.3	9.6	20.4	20.3	16.1		7.1	3.7
10.02.2022 12:06:41	23.5	13.5	9.8	23.5	23.3	17.3		10	3.7
10.02.2022 12:06:47	24.2	12.9	10.4	24.2	23.7	16.2		11.3	2.5
10.02.2022 12:06:53	24.9	14.2	10.2	24.9	24.5	17.3		10.7	4
10.02.2022 12:06:59	19.2	11.4	10.2	19.2	18.9	13.9		7.8	1.2
10.02.2022 12:07:05	18.9	14.2	9.9	18.9	18.9	16.4		4.7	4.3
10.02.2022 12:07:11	22	14.9	9.9	22	21.8	17.3		7.1	5
10.02.2022 12:07:17	20.2	13.5	10.6	20.2	20.1	16.1		6.7	2.9
10.02.2022 12:07:23	29.2	14.5	10.6	29.5	27.1	16.9		14.7	3.9
10.02.2022 12:07:29	30.6	11.6	10.4	31	28.5	15.1		19	1.2
10.02.2022 12:07:35	16	12.1	10	16	15.9	13.5		3.9	2.1
10.02.2022 12:07:41	26.3	13.1	10.4	26.3	25.1	16.2		13.2	2.7
10.02.2022 12:07:47	21.7	12.6	10.1	21.7	21.5	15.9		9.1	2.5
10.02.2022 12:07:53	16.8	13.1	10.5	16.8	16.8	14.8		3.7	2.6
10.02.2022 12:07:59	20.2	12.2	10.4	20.2	20	15		8	1.8
10.02.2022 12:08:05	22.8	14	10.8	22.8	22.6	17.2		8.8	3.2
10.02.2022 12:08:11	21	15.5	10.4	21	21	18		5.5	5.1
10.02.2022 12:08:17	30.5	16.2	10.9	30.8	28.7	19.5		14.3	5.3
10.02.2022 12:08:23	28.1	13.4	10.6	33.1	27	15.7		14.7	2.8
10.02.2022 12:08:29	18.4	14.9	10.5	18.4	18.4	16.5		3.5	4.4
10.02.2022 12:08:35	19	13.8	10.2	19	19	16.1		5.2	3.6
10.02.2022 12:08:41	19.4	12.7	10.7	19.4	19.1	14.7		6.7	2
10.02.2022 12:08:47	29.7	12.7	9.9	34.7	28.4	15.3		17	2.8
10.02.2022 12:08:53	18.4	13.4	10	18.4	18.4	15.7		5	3.4
10.02.2022 12:08:59	21.2	12.9	9.7	80.6	35.4	15.4		8.3	3.2
10.02.2022 12:09:05	26.4	14.5	10.1	26.4	26	18		11.9	4.4
10.02.2022 12:09:11	26.9	14.9	10.1	27.2	25.1	17.1		12	4.8
10.02.2022 12:09:17	27.8	12.7	10.2	28.1	25.5	14.6		15.1	2.5
10.02.2022 12:09:23	21.7	12.4	9.6	43.5	28.2	15.4		9.3	2.8
10.02.2022 12:09:29	30	14.4	10.4	35	29	17.7		15.6	4
10.02.2022 12:09:35	17.3	13.9	9.4	17.3	17.3	15.5		3.4	4.5
10.02.2022 12:09:41	20.3	13.1	9.7	20.3	20.2	15.6		7.2	3.4
10.02.2022 12:09:47	20.9	13	9.6	20.9	20.8	15.8		7.9	3.4
10.02.2022 12:09:53	20.9	12.6	9.8	20.9	20.8	16		8.3	2.8
10.02.2022 12:09:59	28.2	11.9	9.8	28.2	27.1	16.3		16.3	2.1
10.02.2022 12:10:05	18.2	11.8	10.4	18.2	18.2	14.6		6.4	1.4
10.02.2022 12:10:11	22.4	15.3	10.4	22.4	21.6	16.8		7.1	4.9
10.02.2022 12:10:17	20.4	11.9	10.1	20.4	19.9	14.3		8.5	1.8
10.02.2022 12:10:23	16.3	13.3	9.9	16.3	16.2	14.6		3	3.4
10.02.2022 12:10:29	12	10.6	9.1	12	12	11.3		1.4	1.5
10.02.2022 12:10:35	23.9	17.4	10.3	45.6	30.5	19.8		6.5	7.1
10.02.2022 12:10:41	14	10.7	9.5	14	13.9	11.8		3.3	1.2
10.02.2022 12:10:47	17.3	13.5	10.4	17.3	17.3	15.3		3.8	3.1
10.02.2022 12:10:53	22	14.7	10.4	22	21.9	17.3		7.3	4.3
10.02.2022 12:10:59	19.5	12.6	10.4	19.5	19.2	14.7		6.9	2.2

## Sheet: 5.autopsy (with mask)
date & time	PM10 [ug/m3]	PM2,5 [ug/m3]	PM1 [ug/m3]	Inhalable [ug/m3]	Thoracic [ug/m3]	Alveolic [ug/m3]		PMcoarse	1-2.5µm
10.02.2022 11:41:27	11.3	9.7	8.7	11.3	11.2	10.4		1.6	1
10.02.2022 11:41:33	10.8	10.1	8.6	10.8	10.8	10.4		0.7	1.5
10.02.2022 11:41:39	11.7	10.4	9	11.7	11.7	11		1.3	1.4				PM10	PM2.5	PM1
10.02.2022 11:41:45	9.4	9.4	9	9.4	9.4	9.4		0	0.4		Background	Hintergrund	9.234	8.454	7.2
10.02.2022 11:41:51	8.7	8.7	8.3	8.7	8.7	8.7		0	0.4		sawing	Sägen	10.9857	8.26032	6.61587
10.02.2022 11:41:57	11.4	8.6	8	11.4	11.4	9.8		2.8	0.6
10.02.2022 11:42:03	7.9	7.9	7.3	7.9	7.9	7.9		0	0.6
10.02.2022 11:42:09	8.7	7.9	7	8.7	8.7	8.2		0.8	0.9
10.02.2022 11:42:15	9.8	9.3	7.3	9.8	9.8	9.5		0.5	2
10.02.2022 11:42:21	9.5	8.4	7	9.5	9.5	8.9		1.1	1.4
10.02.2022 11:42:27	11.7	9.5	6.8	11.7	11.7	10.5		2.2	2.7
10.02.2022 11:42:33	10.2	8.1	7	10.2	10.2	9		2.1	1.1
10.02.2022 11:42:39	11.8	7.7	6.8	11.8	11.7	8.8		4.1	0.9
10.02.2022 11:42:45	9.1	7.7	6.9	9.1	9.1	8.3		1.4	0.8
10.02.2022 11:42:51	9.4	7.3	6.5	9.4	9.3	8.2		2.1	0.8
10.02.2022 11:42:57	7.8	7.8	6.7	7.8	7.8	7.8		0	1.1
10.02.2022 11:43:03	11.2	9.7	7	11.2	11.2	10.4		1.5	2.7
10.02.2022 11:43:09	11.2	7.5	6.3	11.2	11.2	9.1		3.7	1.2
10.02.2022 11:43:15	7.3	7.3	6.7	7.3	7.3	7.3		0	0.6
10.02.2022 11:43:21	9.3	8.5	6.9	9.3	9.2	8.8		0.8	1.6
10.02.2022 11:43:27	9.3	8.8	6.9	9.3	9.3	9		0.5	1.9
10.02.2022 11:43:33	9.8	7.9	6.8	9.8	9.7	8.4		1.9	1.1
10.02.2022 11:43:39	13	8.2	7.1	13	12.7	9.3		4.8	1.1
10.02.2022 11:43:45	11.3	10	7.1	11.3	11.3	10.6		1.3	2.9
10.02.2022 11:43:51	8.6	8	6.8	8.6	8.6	8.2		0.6	1.2
10.02.2022 11:43:57	10.1	8.2	6.9	10.1	10.1	9		1.9	1.3
10.02.2022 11:44:03	8	7.6	6.9	8	8	7.8		0.4	0.7
10.02.2022 11:44:09	11	8	6.3	11	10.9	9		3	1.7
10.02.2022 11:44:15	13.8	8.2	7.3	13.8	13.4	9.3		5.6	0.9
10.02.2022 11:44:21	11.5	9.3	6.8	11.5	11.4	9.9		2.2	2.5
10.02.2022 11:44:27	10.5	6.9	6.8	10.5	10.4	8.5		3.6	0.1
10.02.2022 11:44:33	13.2	9.3	7.1	13.2	13.1	10.7		3.9	2.2
10.02.2022 11:44:39	10.1	9.1	7.6	10.1	10.1	9.5		1	1.5
10.02.2022 11:44:45	13	10.1	8.1	13	12.9	11.1		2.9	2
10.02.2022 11:44:51	10.8	9.6	7.7	10.8	10.8	10.1		1.2	1.9
10.02.2022 11:44:57	10.4	9.2	7.8	10.4	10.4	9.7		1.2	1.4
10.02.2022 11:45:03	11.3	8.3	7.4	11.3	11.2	9.3		3	0.9
10.02.2022 11:45:09	8.9	7.8	7.1	8.9	8.9	8.3		1.1	0.7
10.02.2022 11:45:15	11.5	10.5	7.1	11.5	11.5	10.9		1	3.4
10.02.2022 11:45:21	11.3	9.4	8.2	11.3	11.2	9.9		1.9	1.2
10.02.2022 11:45:27	11.1	10.7	9.1	11.1	11.1	10.9		0.4	1.6
10.02.2022 11:45:33	11.5	9.7	8.2	11.5	11.5	10.1		1.8	1.5
10.02.2022 11:45:39	11.8	10.8	8.6	11.8	11.8	11.2		1	2.2
10.02.2022 11:45:45	13.1	9.9	8.7	13.1	12.8	10.3		3.2	1.2
10.02.2022 11:45:51	19.5	9.6	8.8	19.9	17.8	10.9		9.9	0.8
10.02.2022 11:45:57	11.3	10.5	8.7	11.3	11.3	10.8		0.8	1.8
10.02.2022 11:46:03	14	11.8	8.4	14	14	12.8		2.2	3.4
10.02.2022 11:46:09	9.3	9.3	8.3	9.3	9.3	9.3		0	1
10.02.2022 11:46:15	7.6	7.6	7.3	7.6	7.6	7.6		0	0.3
10.02.2022 11:46:21	13.3	9.9	7.5	13.3	12.9	10.4		3.4	2.4
10.02.2022 11:46:27	13.9	10.3	7.4	13.9	13.8	11.5		3.6	2.9
10.02.2022 11:46:33	10.4	8.6	7.6	10.4	10.3	9.4		1.8	1
10.02.2022 11:46:39	9.1	8.4	7.5	9.1	9.1	8.7		0.7	0.9
10.02.2022 11:46:45	15.1	11	8.2	15.1	15	12.5		4.1	2.8
10.02.2022 11:46:51	12.7	10.3	7.2	12.7	12.6	11		2.4	3.1
10.02.2022 11:46:57	11.3	10.3	7.2	11.3	11.3	10.7		1	3.1
10.02.2022 11:47:03	11.1	9.5	7.2	11.1	11.1	10.2		1.6	2.3
10.02.2022 11:47:09	11.8	9.6	7.5	11.8	11.7	10.2		2.2	2.1
10.02.2022 11:47:15	11.8	11.2	8.1	11.8	11.8	11.5		0.6	3.1
10.02.2022 11:47:21	10.1	9.1	7.7	10.1	10.1	9.5		1	1.4
10.02.2022 11:47:27	8.7	8.7	8.3	8.7	8.7	8.7		0	0.4
10.02.2022 11:47:33	13.3	9.4	8	13.3	13	10.1		3.9	1.4
10.02.2022 11:47:39	11.6	10.8	8.1	11.6	11.6	11.1		0.8	2.7
10.02.2022 11:47:45	12	10.6	7.9	12	12	11.2		1.4	2.7
10.02.2022 11:47:51	8.8	8.6	7.2	8.8	8.8	8.6		0.2	1.4
10.02.2022 11:47:57	12.3	10	7.5	12.3	12.3	11		2.3	2.5
10.02.2022 11:48:03	12	8.8	7.9	12	11.9	10.2		3.2	0.9
10.02.2022 11:48:09	10.1	8.9	8	10.1	10.1	9.4		1.2	0.9
10.02.2022 11:48:15	7.6	7.6	7.3	7.6	7.6	7.6		0	0.3
10.02.2022 11:48:21	10.9	9.5	7.2	10.9	10.8	10.1		1.4	2.3
10.02.2022 11:48:27	8.7	8.7	7.6	8.7	8.7	8.7		0	1.1
10.02.2022 11:48:33	19.1	9.4	7.9	19.1	17.9	10.9		9.7	1.5
10.02.2022 11:48:39	9.5	9.5	8.2	9.5	9.5	9.4		0	1.3
10.02.2022 11:48:45	12.1	9.5	8.3	12.1	12	10.6		2.6	1.2
10.02.2022 11:48:51	11.1	9.2	8.4	11.1	11	10.1		1.9	0.8
10.02.2022 11:48:57	12.9	11.1	8	12.9	12.9	11.9		1.8	3.1
10.02.2022 11:49:03	11.4	8.9	8.4	11.4	11.3	9.6		2.5	0.5
10.02.2022 11:49:09	15.5	10.7	8.4	15.5	15.4	12.1		4.8	2.3
10.02.2022 11:49:15	8.5	8.5	8	8.5	8.5	8.5		0	0.5
10.02.2022 11:49:21	14.9	9.5	8.7	14.9	14.1	10.2		5.4	0.8
10.02.2022 11:49:27	13.6	9.7	8.7	35.2	20.2	11		3.9	1
10.02.2022 11:49:33	11.4	10.3	8.7	11.4	11.3	10.7		1.1	1.6
10.02.2022 11:49:39	8.8	8.8	8.4	8.8	8.8	8.8		0	0.4
10.02.2022 11:49:45	10.7	9.9	8.8	10.7	10.7	10.3		0.8	1.1
10.02.2022 11:49:51	12.7	10.2	8.7	12.7	12.7	11.3		2.5	1.5
10.02.2022 11:49:57	9.3	9.3	9.2	9.3	9.3	9.3		0	0.1
10.02.2022 11:50:03	9.8	9.5	8.4	9.8	9.8	9.6		0.3	1.1
10.02.2022 11:50:09	10.8	9.2	8.1	10.8	10.8	9.9		1.6	1.1
10.02.2022 11:50:15	11.9	11.1	8.8	11.9	11.9	11.4		0.8	2.3
10.02.2022 11:50:21	8.5	8.5	8.4	8.5	8.5	8.5		0	0.1
10.02.2022 11:50:27	9.3	8.3	7.6	9.3	9.3	8.7		1	0.7
10.02.2022 11:50:33	11.3	7.9	7.4	11.3	11.1	8.7		3.4	0.5
10.02.2022 11:50:39	7.8	7.8	7.4	7.8	7.8	7.8		0	0.4
10.02.2022 11:50:45	8.5	8.5	7.8	8.5	8.5	8.4		0	0.7
10.02.2022 11:50:51	10.8	9.4	8.2	10.8	10.8	10.1		1.4	1.2
10.02.2022 11:50:57	13.5	9.6	8	13.5	13.1	10.3		3.9	1.6
10.02.2022 11:51:03	15.7	9	8.1	15.7	14.9	9.9		6.7	0.9
10.02.2022 11:51:09	14.5	8.4	7.8	14.5	14.3	10		6.1	0.6
10.02.2022 11:51:15	9.5	9.2	7.8	9.5	9.5	9.3		0.3	1.4
10.02.2022 11:51:21	11.7	11	8.1	11.7	11.7	11.3		0.7	2.9
10.02.2022 11:51:27	9	8.7	7.9	9	9	8.9		0.3	0.8
10.02.2022 11:51:33	7.6	7.6	7.3	7.6	7.6	7.6		0	0.3
10.02.2022 11:51:39	8.1	8.1	7.8	8.1	8.1	8.1		0	0.3
10.02.2022 11:51:45	9.1	9.1	8.6	9.1	9.1	9.1		0	0.5
10.02.2022 11:51:51	11.6	10	8.5	11.6	11.6	10.7		1.6	1.5
10.02.2022 11:51:57	10.2	9.1	7.6	10.2	10.2	9.6		1.1	1.5
10.02.2022 11:52:03	8.5	8.5	8.2	8.5	8.5	8.5		0	0.3
10.02.2022 11:52:09	11.1	9.7	8.5	11.1	11.1	10.4		1.4	1.2
10.02.2022 11:52:15	11.3	9.7	8.6	11.3	11.3	10.4		1.6	1.1
10.02.2022 11:52:21	8.7	8.7	8	8.7	8.7	8.7		0	0.7
10.02.2022 11:52:27	8.4	8.4	7.9	8.4	8.4	8.4		0	0.5
10.02.2022 11:52:33	11.2	8.4	7.5	11.2	11.2	9.3		2.8	0.9
10.02.2022 11:52:39	9.7	9.7	8.4	9.7	9.7	9.7		0	1.3
10.02.2022 11:52:45	11.7	9.1	7.7	11.7	11.7	9.9		2.6	1.4
10.02.2022 11:52:51	9.1	9.1	8.5	9.1	9.1	9.1		0	0.6
10.02.2022 11:52:57	8.9	8.9	8.5	8.9	8.9	8.9		0	0.4
10.02.2022 11:53:03	10.7	9.4	7.6	10.7	10.7	10		1.3	1.8
10.02.2022 11:53:09	11.1	9.1	8	11.1	11.1	10		2	1.1
10.02.2022 11:53:15	11.2	9.9	7.6	11.2	11.2	10.5		1.3	2.3
10.02.2022 11:53:21	8.3	8.3	8	8.3	8.3	8.3		0	0.3
10.02.2022 11:53:27	9.4	8.8	7.9	9.4	9.4	9.1		0.6	0.9
10.02.2022 11:53:33	10.6	9.7	7.9	10.6	10.6	10.1		0.9	1.8
10.02.2022 11:53:39	12	9.9	7.3	12	12	10.8		2.1	2.6
10.02.2022 11:53:45	13.7	12.2	7.4	13.7	13.7	12.9		1.5	4.8
10.02.2022 11:53:51	9.8	9.3	6.8	9.8	9.8	9.5		0.5	2.5
10.02.2022 11:53:57	7	7	6.9	7	7	7		0	0.1
10.02.2022 11:54:03	8.3	8.3	7.9	8.3	8.3	8.3		0	0.4
10.02.2022 11:54:09	14	8.9	7.9	14	13.9	10.5		5.1	1
10.02.2022 11:54:15	10	9.9	7.8	10	10	9.9		0.1	2.1
10.02.2022 11:54:21	10.1	8.9	7.3	10.1	10	9.4		1.2	1.6
10.02.2022 11:54:27	13.2	12.3	7.8	13.2	13.2	12.7		0.9	4.5
10.02.2022 11:54:33	9.4	8.4	7.3	9.4	9.4	8.9		1	1.1
10.02.2022 11:54:39	7.5	7.5	7.3	7.5	7.5	7.5		0	0.2
10.02.2022 11:54:45	10.1	9.5	7.5	10.1	10.1	9.8		0.6	2
10.02.2022 11:54:51	10.2	9.4	6.9	10.2	10.2	9.7		0.8	2.5
10.02.2022 11:54:57	11	9	7.7	11	11	9.9		2	1.3
10.02.2022 11:55:03	8.1	8.1	8	8.1	8.1	8.1		0	0.1
10.02.2022 11:55:09	9.6	8.2	7.4	9.6	9.6	8.8		1.4	0.8
10.02.2022 11:55:15	9.8	8.8	7.3	9.8	9.8	9.3		1	1.5
10.02.2022 11:55:21	6.9	6.9	6.9	6.9	6.9	6.9		0	0
10.02.2022 11:55:27	7.3	7.3	7.1	7.3	7.3	7.3		0	0.2
10.02.2022 11:55:33	9.1	8.7	7.7	9.1	9.1	8.9		0.4	1
10.02.2022 11:55:39	10.1	9.3	7.3	10.1	10.1	9.7		0.8	2
10.02.2022 11:55:45	8.3	8.3	7.6	8.3	8.3	8.3		0	0.7
10.02.2022 11:55:51	7.8	7.8	7.3	7.8	7.8	7.8		0	0.5
10.02.2022 11:55:57	7.4	7.4	7.2	7.4	7.4	7.4		0	0.2
10.02.2022 11:56:03	12.2	9.8	7.9	12.2	12.1	10.5		2.4	1.9
10.02.2022 11:56:09	12.8	9.6	7.8	12.8	12.8	10.7		3.2	1.8
10.02.2022 11:56:15	7.8	7.8	7.2	7.8	7.8	7.8		0	0.6
10.02.2022 11:56:21	9.4	9	6.9	9.4	9.4	9.2		0.4	2.1
10.02.2022 11:56:27	8.8	8.4	7.2	8.8	8.8	8.6		0.4	1.2
10.02.2022 11:56:33	6.8	6.8	6.6	6.8	6.8	6.8		0	0.2
10.02.2022 11:56:39	7.3	7.3	6.9	7.3	7.3	7.3		0	0.4
10.02.2022 11:56:45	10.8	8.6	6.9	10.8	10.7	9.5		2.2	1.7
10.02.2022 11:56:51	8.8	8.6	6.8	8.8	8.8	8.7		0.2	1.8
10.02.2022 11:56:57	8.6	7.5	6.6	8.6	8.6	8		1.1	0.9
10.02.2022 11:57:03	8.3	7.5	6.7	8.3	8.3	7.9		0.8	0.8
10.02.2022 11:57:09	7.1	7.1	6.8	7.1	7.1	7.1		0	0.3
10.02.2022 11:57:15	6.8	6.8	6.6	6.8	6.8	6.8		0	0.2
10.02.2022 11:57:21	8.5	7.8	6.4	8.5	8.5	8.1		0.7	1.4
10.02.2022 11:57:27	8.6	8	6.5	8.6	8.6	8.3		0.6	1.5
10.02.2022 11:57:33	8	7.4	5.7	8	8	7.7		0.6	1.7
10.02.2022 11:57:39	6.4	6.4	6.3	6.4	6.4	6.4		0	0.1
10.02.2022 11:57:45	7.4	7.4	6.5	7.4	7.4	7.3		0	0.9
10.02.2022 11:57:51	6.7	6.7	6.4	6.7	6.7	6.7		0	0.3
10.02.2022 11:57:57	8.6	7.7	6.7	8.6	8.6	8.1		0.9	1
10.02.2022 11:58:03	10.1	8.9	6.9	10.1	10.1	9.4		1.2	2
10.02.2022 11:58:09	6.8	6.8	6.7	6.8	6.8	6.8		0	0.1
10.02.2022 11:58:15	8.9	7.7	6.3	8.9	8.9	8.2		1.2	1.4
10.02.2022 11:58:21	7.2	7.2	6.9	7.2	7.2	7.2		0	0.3
10.02.2022 11:58:27	7.9	6.8	6.2	7.9	7.9	7.3		1.1	0.6
10.02.2022 11:58:33	7.7	6.7	5.9	7.7	7.7	7.1		1	0.8
10.02.2022 11:58:39	9.1	8	6.8	9.1	9.1	8.5		1.1	1.2
10.02.2022 11:58:45	7	7	6.4	7	7	7		0	0.6
10.02.2022 11:58:51	7.5	7.5	6.6	7.5	7.5	7.5		0	0.9
10.02.2022 11:58:57	6.8	6.8	6.5	6.8	6.8	6.8		0	0.3
10.02.2022 11:59:03	8.6	7.7	6.9	8.6	8.6	8.1		0.9	0.8
10.02.2022 11:59:09	7	7	6.8	7	7	7		0	0.2
10.02.2022 11:59:15	7.7	7.3	6.5	7.7	7.7	7.5		0.4	0.8
10.02.2022 11:59:21	6.5	6.5	6	6.5	6.5	6.5		0	0.5
10.02.2022 11:59:27	10.1	8.6	6.4	10.1	10.1	9.3		1.5	2.2
10.02.2022 11:59:33	9.4	8.6	6.3	9.4	9.4	9		0.8	2.3
10.02.2022 11:59:39	6.8	6.8	6.5	6.8	6.8	6.8		0	0.3
10.02.2022 11:59:45	15.5	8.5	6.5	15.5	15.2	10.5		7	2
10.02.2022 11:59:51	11	9.1	6.9	11	11	9.9		1.9	2.2
10.02.2022 11:59:57	10	7.9	6.7	10	10	8.8		2.1	1.2
10.02.2022 12:00:03	16.3	9	7.2	16.3	16.1	11.2		7.3	1.8
10.02.2022 12:00:09	28.1	9.6	6.7	28.1	26.3	13		18.5	2.9
10.02.2022 12:00:15	12	10.2	7.1	12	12	11		1.8	3.1
10.02.2022 12:00:21	15.6	11.5	6.9	15.6	15.5	13		4.1	4.6
10.02.2022 12:00:27	17.1	10.9	7.4	17.1	17	13.3		6.2	3.5
10.02.2022 12:00:33	15.5	9.9	7.5	15.5	15.4	12.1		5.6	2.4
10.02.2022 12:00:39	8.4	8.4	7.3	8.4	8.4	8.4		0	1.1
10.02.2022 12:00:45	13.9	8.9	7.1	13.9	13.7	10.4		5	1.8
10.02.2022 12:00:51	25.4	8.6	6.6	25.8	23.5	11.9		16.8	2
10.02.2022 12:00:57	7.7	7.3	6.2	7.7	7.7	7.5		0.4	1.1
10.02.2022 12:01:03	12.8	8.1	7.1	12.8	12.7	9.5		4.7	1
10.02.2022 12:01:09	11.6	9	7.2	11.6	11.6	10.2		2.6	1.8
10.02.2022 12:01:15	12.9	9.4	6.8	12.9	12.8	11		3.5	2.6
10.02.2022 12:01:21	12.6	8.8	6.9	12.6	12.3	9.5		3.8	1.9
10.02.2022 12:01:27	8	8	7.5	8	8	8		0	0.5
10.02.2022 12:01:33	16	7.9	6.2	16	15.1	9.4		8.1	1.7
10.02.2022 12:01:39	17.2	9.9	7.1	17.2	16.8	11.8		7.3	2.8
10.02.2022 12:01:45	9.8	8.6	6.6	9.8	9.8	9.1		1.2	2
10.02.2022 12:01:51	13.3	9	6.7	13.3	13.2	10.6		4.3	2.3
10.02.2022 12:01:57	10.7	8.7	6.8	10.7	10.6	9.6		2	1.9
10.02.2022 12:02:03	10.8	9.6	7.7	10.8	10.8	10.1		1.2	1.9
10.02.2022 12:02:09	13.9	7.3	6.8	13.9	13.5	8.8		6.6	0.5
10.02.2022 12:02:15	9.4	7.8	6.8	9.4	9.4	8.5		1.6	1
10.02.2022 12:02:21	12.8	9.1	6.5	12.8	12.8	10.4		3.7	2.6
10.02.2022 12:02:27	13.9	9.5	6.4	13.9	13.7	10.7		4.4	3.1
10.02.2022 12:02:33	10.5	8.5	6.4	10.5	10.5	9.4		2	2.1
10.02.2022 12:02:39	11.3	10.6	6.8	11.3	11.3	10.9		0.7	3.8
10.02.2022 12:02:45	9.4	8	6.2	9.4	9.4	8.6		1.4	1.8
10.02.2022 12:02:51	10	8.6	6.2	10	10	9.2		1.4	2.4
10.02.2022 12:02:57	10.2	7.3	6	10.2	10.2	8.6		2.9	1.3
10.02.2022 12:03:03	6.9	6.9	6.6	6.9	6.9	6.9		0	0.3
10.02.2022 12:03:09	11.2	9.4	6.5	11.2	11.2	10.2		1.8	2.9
10.02.2022 12:03:15	7.7	7.7	6.8	7.7	7.7	7.7		0	0.9
10.02.2022 12:03:21	10.6	9	6.7	10.6	10.6	9.7		1.6	2.3
10.02.2022 12:03:27	14.4	10.3	6.7	14.4	14.3	11.7		4.1	3.6
10.02.2022 12:03:33	11	8.2	6.5	11	11	9.5		2.8	1.7
10.02.2022 12:03:39	6.9	6.9	5.9	6.9	6.9	6.9		0	1
10.02.2022 12:03:45	12.4	7.4	6	12.4	12	8.6		5	1.4
10.02.2022 12:03:51	9.4	7.5	6	9.4	9.4	8.4		1.9	1.5
10.02.2022 12:03:57	6.6	6.6	6	6.6	6.6	6.6		0	0.6
10.02.2022 12:04:03	8.6	7.6	6	8.6	8.6	8.1		1	1.6
10.02.2022 12:04:09	11.5	7.3	5.8	11.5	11.4	8.8		4.2	1.5
10.02.2022 12:04:15	6.2	6.2	5.9	6.2	6.2	6.2		0	0.3
10.02.2022 12:04:21	13.2	9.6	6	13.2	13.1	10.9		3.6	3.6
10.02.2022 12:04:27	10.5	7.3	6.4	10.5	10.4	8.4		3.2	0.9
10.02.2022 12:04:33	8.5	6.9	6.2	8.5	8.5	7.7		1.6	0.7
10.02.2022 12:04:39	8.7	8	6.7	8.7	8.7	8.3		0.7	1.3
10.02.2022 12:04:45	10.2	8.6	5.7	10.2	10.2	9.3		1.6	2.9
10.02.2022 12:04:51	7.1	7.1	6.1	7.1	7.1	7.1		0	1
10.02.2022 12:04:57	6.4	6.4	6.3	6.4	6.4	6.4		0	0.1
10.02.2022 12:05:03	10.5	8.9	6.1	10.5	10.5	9.6		1.6	2.8
10.02.2022 12:05:09	9.1	8.5	6.6	9.1	9.1	8.8		0.6	1.9
10.02.2022 12:05:15	12.9	8.8	6.6	12.9	12.8	10.3		4.1	2.2
10.02.2022 12:05:21	12.8	10.1	6.2	12.8	12.7	10.9		2.7	3.9
10.02.2022 12:05:27	7.6	7	5.9	7.6	7.6	7.2		0.6	1.1
10.02.2022 12:05:33	10.6	8.3	6.4	10.6	10.6	9.4		2.3	1.9
10.02.2022 12:05:39	10.1	7.5	6.2	10.1	10.1	8.6		2.6	1.3
10.02.2022 12:05:45	11.2	9.1	6.5	11.2	11.2	10		2.1	2.6
10.02.2022 12:05:51	9.4	6.5	5.9	9.4	9.3	7.4		2.9	0.6
10.02.2022 12:05:57	8.7	7.6	6.4	8.7	8.7	8.1		1.1	1.2
10.02.2022 12:06:03	10.2	7.8	6.3	10.2	10.2	8.9		2.4	1.5
10.02.2022 12:06:09	6.8	6.8	6.5	6.8	6.8	6.8		0	0.3
10.02.2022 12:06:15	10.9	8.3	6	10.9	10.9	9.5		2.6	2.3
10.02.2022 12:06:21	9.5	6.3	5.9	9.5	9.5	7.7		3.2	0.4
10.02.2022 12:06:27	9.2	7.1	5.8	9.2	9.2	7.7		2.1	1.3
10.02.2022 12:06:33	10.1	8.6	6.9	10.1	10.1	9.3		1.5	1.7
10.02.2022 12:06:39	6.4	6.4	6.3	6.4	6.4	6.4		0	0.1
10.02.2022 12:06:45	9.2	7	6.3	9.2	9.1	7.6		2.2	0.7
10.02.2022 12:06:51	11	8.3	6.2	11	11	9.5		2.7	2.1
10.02.2022 12:06:57	6.4	6.4	6.1	6.4	6.4	6.4		0	0.3
10.02.2022 12:07:03	8.8	6.6	6.1	8.8	8.8	7.6		2.2	0.5
10.02.2022 12:07:09	8.4	7.7	6.1	8.4	8.4	8		0.7	1.6
10.02.2022 12:07:15	8	6	5.5	8	7.9	6.5		2	0.5
10.02.2022 12:07:21	8.7	7.4	6	8.7	8.7	8		1.3	1.4
10.02.2022 12:07:27	8.9	7.3	6.6	8.9	8.9	8		1.6	0.7
10.02.2022 12:07:33	9.2	8.4	6.3	9.2	9.2	8.7		0.8	2.1
10.02.2022 12:07:39	7.1	7.1	6.7	7.1	7.1	7.1		0	0.4
10.02.2022 12:07:45	10.3	8.5	6.5	10.3	10.3	8.9		1.8	2
10.02.2022 12:07:51	12.3	9.7	5.9	12.3	12.3	10.9		2.6	3.8
10.02.2022 12:07:57	6.6	6.6	6.5	6.6	6.6	6.6		0	0.1
10.02.2022 12:08:03	16.8	9.6	6.2	16.8	16	11.1		7.2	3.4
10.02.2022 12:08:09	9.5	6.9	6.2	9.5	9.5	7.7		2.6	0.7
10.02.2022 12:08:15	7.5	6.6	6	7.5	7.5	7		0.9	0.6
10.02.2022 12:08:21	6.9	6.9	6.4	6.9	6.9	6.9		0	0.5
10.02.2022 12:08:27	10.2	8.1	6.5	10.2	10.2	9		2.1	1.6
10.02.2022 12:08:33	6.3	6.3	6.2	6.3	6.3	6.3		0	0.1
10.02.2022 12:08:39	11.2	9.6	7.2	11.2	11.2	10.3		1.6	2.4
10.02.2022 12:08:45	7.5	7.5	7	7.5	7.5	7.5		0	0.5
10.02.2022 12:08:51	8.8	8.4	6.7	8.8	8.8	8.6		0.4	1.7
10.02.2022 12:08:57	12.9	6.3	6.3	12.9	12.7	8.2		6.6	0
10.02.2022 12:09:03	13.6	8.5	6.5	13.6	13.3	9.7		5.1	2
10.02.2022 12:09:09	9.7	8.3	6.6	9.7	9.7	8.9		1.4	1.7
10.02.2022 12:09:15	9.4	7.3	6.4	9.4	9.4	8.2		2.1	0.9
10.02.2022 12:09:21	11	8.9	6.5	11	11	9.8		2.1	2.4
10.02.2022 12:09:27	6.3	6.3	6.1	6.3	6.3	6.3		0	0.2
10.02.2022 12:09:33	7.8	6.6	5.8	7.8	7.8	7.2		1.2	0.8
10.02.2022 12:09:39	8	7.7	6.5	8	8	7.8		0.3	1.2
10.02.2022 12:09:45	6.2	6.2	5.9	6.2	6.2	6.2		0	0.3
10.02.2022 12:09:51	9.8	7	5.5	9.8	9.8	8.3		2.8	1.5
10.02.2022 12:09:57	9.5	7.5	5.8	9.5	9.4	8.4		2	1.7
10.02.2022 12:10:03	6.7	6.7	6	6.7	6.7	6.7		0	0.7
10.02.2022 12:10:09	14	6.4	5	14	13.5	8		7.6	1.4
10.02.2022 12:10:15	8.2	7.6	6.3	8.2	8.2	7.9		0.6	1.3
10.02.2022 12:10:21	8.1	7.1	5.7	8.1	8.1	7.5		1	1.4
10.02.2022 12:10:27	9.3	7.3	6.3	9.3	9.2	7.8		2	1
10.02.2022 12:10:33	8.5	7.3	5.7	8.5	8.5	7.9		1.2	1.6
10.02.2022 12:10:39	6	6	6	6	6	6		0	0
10.02.2022 12:10:45	8.9	8.5	6	8.9	8.9	8.6		0.4	2.5
10.02.2022 12:10:51	8.8	7	6.1	8.8	8.8	7.8		1.8	0.9
10.02.2022 12:10:57	8.8	8	6.2	8.8	8.8	8.4		0.8	1.8
10.02.2022 12:11:03	6.7	6.7	6	6.7	6.7	6.7		0	0.7
10.02.2022 12:11:09	7.5	7.3	6.2	7.5	7.5	7.4		0.2	1.1
10.02.2022 12:11:15	10.3	6.9	6.1	10.3	10.2	8.1		3.4	0.8
10.02.2022 12:11:21	10.9	8.3	6.2	10.9	10.8	9.5		2.6	2.1
10.02.2022 12:11:27	10.7	6.7	6.2	10.7	10.6	8.1		4	0.5
10.02.2022 12:11:33	8.8	6.6	5.9	8.8	8.8	7.6		2.2	0.7

[truncated: 3 more sheets: 1.calibration, 2.calibration, summary]
