# Supplementary material for: Particulate matter emissions during autopsies: a method to reduce exposure
Source: Environ Sci Pollut Res Int. 2022 Apr 14;29(40):60519–30. doi: 10.1007/s11356-022-20021-7 (PMC9008663; doi:10.1007/s11356-022-20021-7)
Supplement: Supplementary file 4 — Supplementary file4 (XLSX 264 kb) [file 11356_2022_20021_MOESM4_ESM.xlsx]

## Sheet: OS 1
date & time	PM10 [ug/m3]	PM2.5 [ug/m3]	PM1 [ug/m3]	2.5-10µm [ug/m3]	1-2.5µm [ug/m3]	<1µm [ug/m3]
31.05.2016 09:34:58	3	3	2.9	0	0.1	2.9	background
31.05.2016 09:35:04	10.7	4.8	2.8	5.9	2	2.8
31.05.2016 09:35:10	3	3	3	0	0	3
31.05.2016 09:35:16	5.7	3.9	2.7	1.8	1.2	2.7
31.05.2016 09:35:22	2.5	2.5	2.5	0	0	2.5
31.05.2016 09:35:28	8.8	3	2.7	5.8	0.3	2.7
31.05.2016 09:35:34	5.8	4.5	2.5	1.3	2	2.5
31.05.2016 09:35:40	3.4	3	2.3	0.4	0.7	2.3
31.05.2016 09:35:46	2.3	2.3	2.3	0	0	2.3
31.05.2016 09:35:52	4.8	4	2.1	0.8	1.9	2.1
31.05.2016 09:35:58	2.8	2.8	2.7	0	0.1	2.7
31.05.2016 09:36:04	2.1	2.1	2.1	0	0	2.1
31.05.2016 09:36:10	4.1	3.6	2.9	0.5	0.7	2.9
31.05.2016 09:36:16	11.3	4.7	4.3	6.6	0.4	4.3
31.05.2016 09:36:22	10.8	3.2	2.5	7.6	0.7	2.5
31.05.2016 09:36:28	6.3	3.2	2.7	3.1	0.5	2.7
31.05.2016 09:36:34	3.6	3.3	2.1	0.3	1.2	2.1
31.05.2016 09:36:40	2.4	2.4	2.4	0	0	2.4
31.05.2016 09:36:46	3.4	3.1	2.4	0.3	0.7	2.4
31.05.2016 09:36:52	5.6	2.7	2	2.9	0.7	2
31.05.2016 09:36:58	2.7	2.7	2.6	0	0.1	2.6
31.05.2016 09:37:04	5	3.7	2.4	1.3	1.3	2.4
31.05.2016 09:37:10	2.7	2.7	2.6	0	0.1	2.6
31.05.2016 09:37:16	6	4.3	2.4	1.7	1.9	2.4
31.05.2016 09:37:22	2.3	2.3	2.3	0	0	2.3
31.05.2016 09:37:28	9.3	4.5	3.2	4.8	1.3	3.2
31.05.2016 09:37:34	7.5	2.7	2.3	4.8	0.4	2.3
31.05.2016 09:37:40	2.8	2.8	2.8	0	0	2.8
31.05.2016 09:37:46	5.6	5.1	3.5	0.5	1.6	3.5
31.05.2016 09:37:52	5.9	3.1	2.7	2.8	0.4	2.7
31.05.2016 09:37:58	3.1	2.7	2.1	0.4	0.6	2.1
31.05.2016 09:38:04	3	3	3	0	0	3
31.05.2016 09:38:10	6	5	2.8	1	2.2	2.8
31.05.2016 09:38:16	8.1	5	2.8	3.1	2.2	2.8
31.05.2016 09:38:22	5.8	4.8	3.6	1	1.2	3.6
31.05.2016 09:38:28	4.8	2.7	2.2	2.1	0.5	2.2
31.05.2016 09:38:34	3.4	3.2	2.5	0.2	0.7	2.5
31.05.2016 09:38:40	3.9	3.4	2.6	0.5	0.8	2.6
31.05.2016 09:38:46	5	4.5	3.1	0.5	1.4	3.1
31.05.2016 09:38:52	4.9	3.1	2.3	1.8	0.8	2.3
31.05.2016 09:38:58	3.3	3.1	2.4	0.2	0.7	2.4
31.05.2016 09:39:04	4.7	3.6	3	1.1	0.6	3
31.05.2016 09:39:10	2.5	2.5	2.5	0	0	2.5
31.05.2016 09:39:16	5.8	2.5	1.9	3.3	0.6	1.9
31.05.2016 09:39:22	2.4	2.4	2.4	0	0	2.4
31.05.2016 09:39:28	6	2.8	2.3	3.2	0.5	2.3
31.05.2016 09:39:34	1.8	1.8	1.8	0	0	1.8
31.05.2016 09:39:40	6.1	3.8	2.7	2.3	1.1	2.7
31.05.2016 09:39:46	3.4	2.9	2.2	0.5	0.7	2.2
31.05.2016 09:39:52	3.3	2.8	2	0.5	0.8	2
31.05.2016 09:39:58	2.1	2.1	2.1	0	0	2.1	use of the saw
31.05.2016 09:40:04	5.8	4.5	3	1.3	1.5	3
31.05.2016 09:40:10	11.1	3.5	2.7	7.6	0.8	2.7
31.05.2016 09:40:16	7.9	3.3	2.5	4.6	0.8	2.5
31.05.2016 09:40:22	9.3	8	3.5	1.3	4.5	3.5
31.05.2016 09:40:28	22.9	6.7	3.9	16.2	2.8	3.9
31.05.2016 09:40:34	24.5	7.7	5.1	16.8	2.6	5.1
31.05.2016 09:40:40	32.2	14.9	5.4	17.3	9.5	5.4
31.05.2016 09:40:46	72.7	15.4	5.6	57.3	9.8	5.6
31.05.2016 09:40:52	63.1	16.4	6.2	46.7	10.2	6.2
31.05.2016 09:40:58	67.3	14.9	7	52.4	7.9	7
31.05.2016 09:41:04	36.5	13.4	6.9	23.1	6.5	6.9
31.05.2016 09:41:10	89.1	27.1	10.6	62	16.5	10.6
31.05.2016 09:41:16	111.5	25.9	11.2	85.6	14.7	11.2
31.05.2016 09:41:22	100.9	25.3	10.7	75.6	14.6	10.7
31.05.2016 09:41:28	104.9	58	16.8	46.9	41.2	16.8
31.05.2016 09:41:34	190.5	46.6	15.4	143.9	31.2	15.4
31.05.2016 09:41:40	157.5	36.9	14.2	120.6	22.7	14.2
31.05.2016 09:41:46	139.1	34.9	13.7	104.2	21.2	13.7
31.05.2016 09:41:52	128.4	33.4	12.2	95	21.2	12.2
31.05.2016 09:41:58	85.3	25.8	9	59.5	16.8	9
31.05.2016 09:42:04	105.3	27.8	9	77.5	18.8	9
31.05.2016 09:42:10	133.8	24.8	8.9	109	15.9	8.9
31.05.2016 09:42:16	74.9	33.3	10.2	41.6	23.1	10.2
31.05.2016 09:42:22	135.9	43.3	13.6	92.6	29.7	13.6
31.05.2016 09:42:28	123.4	32.9	11.6	90.5	21.3	11.6
31.05.2016 09:42:34	83.6	17.9	8.1	65.7	9.8	8.1
31.05.2016 09:42:40	85.8	28.7	10.4	57.1	18.3	10.4
31.05.2016 09:42:46	87.3	17.5	7.8	69.8	9.7	7.8
31.05.2016 09:42:52	62	21.7	7	40.3	14.7	7
31.05.2016 09:42:58	94.2	22.4	8.2	71.8	14.2	8.2
31.05.2016 09:43:04	81.3	18.3	7.4	63	10.9	7.4
31.05.2016 09:43:10	53	15.3	6.6	37.7	8.7	6.6
31.05.2016 09:43:16	65.3	13.2	7.2	52.1	6	7.2
31.05.2016 09:43:22	42.1	20.2	8.1	21.9	12.1	8.1
31.05.2016 09:43:28	66.6	20.6	7.7	46	12.9	7.7
31.05.2016 09:43:34	54	19.5	7.8	34.5	11.7	7.8
31.05.2016 09:43:40	72.7	23.2	7.4	49.5	15.8	7.4
31.05.2016 09:43:46	53.2	13.3	7.6	39.9	5.7	7.6
31.05.2016 09:43:52	56.4	16	6.5	40.4	9.5	6.5
31.05.2016 09:43:58	42.8	16.2	5.9	26.6	10.3	5.9
31.05.2016 09:44:04	41.7	24.7	7.9	17	16.8	7.9
31.05.2016 09:44:10	52.7	20.9	7.5	31.8	13.4	7.5
31.05.2016 09:44:16	57.1	14.3	6.7	42.8	7.6	6.7
31.05.2016 09:44:22	70.7	18.4	7.8	52.3	10.6	7.8
31.05.2016 09:44:28	54.8	14.5	6.4	40.3	8.1	6.4
31.05.2016 09:44:34	53.1	14.9	6.7	38.2	8.2	6.7
31.05.2016 09:44:40	47.7	14.4	6.6	33.3	7.8	6.6
31.05.2016 09:44:46	35.2	11.7	6.8	23.5	4.9	6.8
31.05.2016 09:44:52	52.7	17.6	6.9	35.1	10.7	6.9
31.05.2016 09:44:58	66.4	21.8	7.1	44.6	14.7	7.1
31.05.2016 09:45:04	41.7	12.5	5.9	29.2	6.6	5.9
31.05.2016 09:45:10	33.1	13.1	5.2	20	7.9	5.2
31.05.2016 09:45:16	39.8	14.1	6.2	25.7	7.9	6.2
31.05.2016 09:45:22	51.8	12.3	5.5	39.5	6.8	5.5
31.05.2016 09:45:28	28.3	11.3	4.8	17	6.5	4.8
31.05.2016 09:45:34	30.3	13.5	5	16.8	8.5	5
31.05.2016 09:45:40	29	12.9	4.9	16.1	8	4.9
31.05.2016 09:45:46	24.4	13.5	5.3	10.9	8.2	5.3
31.05.2016 09:45:52	41.6	15.1	5	26.5	10.1	5
31.05.2016 09:45:58	39.2	8.5	4.9	30.7	3.6	4.9
31.05.2016 09:46:04	17.3	7.8	3.9	9.5	3.9	3.9
31.05.2016 09:46:10	18.5	9.1	4.4	9.4	4.7	4.4
31.05.2016 09:46:16	13.8	5.9	4.3	7.9	1.6	4.3
31.05.2016 09:46:22	15.6	9.1	4.1	6.5	5	4.1
31.05.2016 09:46:28	26.8	12.9	5.3	13.9	7.6	5.3
31.05.2016 09:46:34	29	8.8	4.1	20.2	4.7	4.1
31.05.2016 09:46:40	16.1	7.4	4.2	8.7	3.2	4.2
31.05.2016 09:46:46	25.9	7.2	3.8	18.7	3.4	3.8
31.05.2016 09:46:52	18.6	5.9	3.8	12.7	2.1	3.8
31.05.2016 09:46:58	25.5	6.9	4	18.6	2.9	4
31.05.2016 09:47:04	15.8	8.3	4.5	7.5	3.8	4.5
31.05.2016 09:47:10	23	9.4	4.6	13.6	4.8	4.6

## Sheet: OS 2
date & time	PM10 [ug/m3]	PM2.5 [ug/m3]	PM1 [ug/m3]	2.5-10µm [ug/m3]	1-2.5µm [ug/m3]	<1µm [ug/m3]
31.05.2016 12:56:12	11.3	9.6	6.9	1.7	2.7	6.9	background
31.05.2016 12:56:18	10.4	7.8	6.9	2.6	0.9	6.9
31.05.2016 12:56:24	5.1	5.1	5.1	0	0	5.1
31.05.2016 12:56:30	6.3	6.3	6	0	0.3	6
31.05.2016 12:56:36	8.5	8.4	7.9	0.1	0.5	7.9
31.05.2016 12:56:42	8.9	8.9	8.6	0	0.3	8.6
31.05.2016 12:56:48	15.4	13.7	10.5	1.7	3.2	10.5
31.05.2016 12:56:54	7.1	6.6	5.9	0.5	0.7	5.9
31.05.2016 12:57:00	7	7	6.3	0	0.7	6.3
31.05.2016 12:57:06	4.9	4.9	4.8	0	0.1	4.8
31.05.2016 12:57:12	8.3	8.3	8.2	0	0.1	8.2
31.05.2016 12:57:18	7.3	7.3	6.8	0	0.5	6.8
31.05.2016 12:57:24	9.2	8.8	7.3	0.4	1.5	7.3
31.05.2016 12:57:30	6.3	6.1	5.3	0.2	0.8	5.3
31.05.2016 12:57:36	7.4	7.4	7.3	0	0.1	7.3
31.05.2016 12:57:42	17.1	7.7	7	9.4	0.7	7
31.05.2016 12:57:48	8.9	7.6	6.5	1.3	1.1	6.5
31.05.2016 12:57:54	10.6	9.9	7.7	0.7	2.2	7.7
31.05.2016 12:58:00	11	8.5	7.1	2.5	1.4	7.1
31.05.2016 12:58:06	7	5.9	5.4	1.1	0.5	5.4
31.05.2016 12:58:12	6.6	6.6	6.1	0	0.5	6.1
31.05.2016 12:58:18	11.3	8.5	7.3	2.8	1.2	7.3
31.05.2016 12:58:24	6.4	6.4	5.8	0	0.6	5.8
31.05.2016 12:58:30	5.3	5.3	5.3	0	0	5.3
31.05.2016 12:58:36	9.5	7.7	6.9	1.8	0.8	6.9
31.05.2016 12:58:42	5	5	5	0	0	5
31.05.2016 12:58:48	4.8	4.8	4.8	0	0	4.8
31.05.2016 12:58:54	5.8	5.3	4.6	0.5	0.7	4.6
31.05.2016 12:59:00	6	5.5	4.7	0.5	0.8	4.7
31.05.2016 12:59:06	7.1	6.9	5.9	0.2	1	5.9
31.05.2016 12:59:12	5.3	5.3	5.3	0	0	5.3
31.05.2016 12:59:18	7.2	6.7	5.9	0.5	0.8	5.9
31.05.2016 12:59:24	4.8	4.6	3.9	0.2	0.7	3.9
31.05.2016 12:59:30	7.4	5.5	4.8	1.9	0.7	4.8
31.05.2016 12:59:36	8.3	5.9	5.4	2.4	0.5	5.4
31.05.2016 12:59:42	6.2	6.2	5.9	0	0.3	5.9
31.05.2016 12:59:48	4.7	4.7	4.6	0	0.1	4.6
31.05.2016 12:59:54	5.9	5.9	5.8	0	0.1	5.8
31.05.2016 13:00:00	8	6.8	6.1	1.2	0.7	6.1
31.05.2016 13:00:06	8.3	8.3	8.3	0	0	8.3
31.05.2016 13:00:12	27.7	12.9	11.4	14.8	1.5	11.4
31.05.2016 13:00:18	12.7	12.6	11.9	0.1	0.7	11.9
31.05.2016 13:00:24	13.7	13.5	12.5	0.2	1	12.5
31.05.2016 13:00:30	14.1	14.1	13.1	0	1	13.1
31.05.2016 13:00:36	21.3	21.2	20.8	0.1	0.4	20.8
31.05.2016 13:00:42	18.7	15.2	13.9	3.5	1.3	13.9
31.05.2016 13:00:48	13.5	13.5	12.9	0	0.6	12.9
31.05.2016 13:00:54	17.3	17.3	17.1	0	0.2	17.1
31.05.2016 13:01:00	18	16.8	15.6	1.2	1.2	15.6
31.05.2016 13:01:06	23.1	21.2	19.8	1.9	1.4	19.8
31.05.2016 13:01:12	23.1	22.6	21.7	0.5	0.9	21.7	use of the saw
31.05.2016 13:01:18	25.2	18.8	18.1	6.4	0.7	18.1
31.05.2016 13:01:24	41.2	38.5	36.2	2.7	2.3	36.2
31.05.2016 13:01:30	31.3	28	27.1	3.3	0.9	27.1
31.05.2016 13:01:36	48.2	36.6	34.2	11.6	2.4	34.2
31.05.2016 13:01:42	95.8	28.9	22.1	66.9	6.8	22.1
31.05.2016 13:01:48	110.4	58.1	25.2	52.3	32.9	25.2
31.05.2016 13:01:54	169.3	37.5	15.9	131.8	21.6	15.9
31.05.2016 13:02:00	179.8	27	17.7	152.8	9.3	17.7
31.05.2016 13:02:06	160.8	71.3	26.1	89.5	45.2	26.1
31.05.2016 13:02:12	219.3	56.7	24.9	162.6	31.8	24.9
31.05.2016 13:02:18	237.1	66.6	23.3	170.5	43.3	23.3
31.05.2016 13:02:24	243.1	42.5	20.3	200.6	22.2	20.3
31.05.2016 13:02:30	171.4	40.8	20.7	130.6	20.1	20.7
31.05.2016 13:02:36	158.2	42	20.3	116.2	21.7	20.3
31.05.2016 13:02:42	128.9	32.2	16.3	96.7	15.9	16.3
31.05.2016 13:02:48	128.6	38.7	18	89.9	20.7	18
31.05.2016 13:02:54	136.4	44.5	20.4	91.9	24.1	20.4
31.05.2016 13:03:00	188	44.4	30	143.6	14.4	30
31.05.2016 13:03:06	176.9	59.9	30.2	117	29.7	30.2
31.05.2016 13:03:12	186.9	55.8	29.1	131.1	26.7	29.1
31.05.2016 13:03:18	155.3	47.8	29.9	107.5	17.9	29.9
31.05.2016 13:03:24	244	67.8	27.6	176.2	40.2	27.6
31.05.2016 13:03:30	209.3	67.2	27.6	142.1	39.6	27.6
31.05.2016 13:03:36	224.4	71.5	36	152.9	35.5	36
31.05.2016 13:03:42	266.1	71.7	39.7	194.4	32	39.7
31.05.2016 13:03:48	233.2	66.3	45.4	166.9	20.9	45.4
31.05.2016 13:03:54	193.6	60.2	37.9	133.4	22.3	37.9
31.05.2016 13:04:00	229.8	83	48.3	146.8	34.7	48.3
31.05.2016 13:04:06	272.9	55.5	42.9	217.4	12.6	42.9
31.05.2016 13:04:12	222.1	68.8	39.6	153.3	29.2	39.6
31.05.2016 13:04:18	223.3	83.3	50	140	33.3	50
31.05.2016 13:04:24	160.2	74.4	64	85.8	10.4	64
31.05.2016 13:04:30	204.1	81.8	56.7	122.3	25.1	56.7
31.05.2016 13:04:36	188	72.9	58	115.1	14.9	58
31.05.2016 13:04:42	149.5	52.2	39.4	97.3	12.8	39.4
31.05.2016 13:04:48	196.6	77.3	51.2	119.3	26.1	51.2
31.05.2016 13:04:54	175.2	76.1	56.9	99.1	19.2	56.9
31.05.2016 13:05:00	153.2	68.3	50.7	84.9	17.6	50.7
31.05.2016 13:05:06	138.2	63	48.7	75.2	14.3	48.7
31.05.2016 13:05:12	155.9	67.5	45.7	88.4	21.8	45.7
31.05.2016 13:05:18	87.5	46.4	41.5	41.1	4.9	41.5
31.05.2016 13:05:24	116.8	60.5	47.7	56.3	12.8	47.7
31.05.2016 13:05:30	102.2	60.5	46.2	41.7	14.3	46.2
31.05.2016 13:05:36	84.2	57.4	45	26.8	12.4	45
31.05.2016 13:05:42	110.7	64.4	48.6	46.3	15.8	48.6
31.05.2016 13:05:48	140.6	50.1	43.6	90.5	6.5	43.6
31.05.2016 13:05:54	83	44.1	37.8	38.9	6.3	37.8
31.05.2016 13:06:00	99.8	47.5	37.8	52.3	9.7	37.8
31.05.2016 13:06:06	116.3	54.5	41.1	61.8	13.4	41.1
31.05.2016 13:06:12	122.3	52.8	41.7	69.5	11.1	41.7
31.05.2016 13:06:18	116.8	47.3	40.4	69.5	6.9	40.4
31.05.2016 13:06:24	94.1	43.6	38.3	50.5	5.3	38.3
31.05.2016 13:06:30	78.7	40.9	34.4	37.8	6.5	34.4
31.05.2016 13:06:36	81.4	43.6	36	37.8	7.6	36
31.05.2016 13:06:42	89.8	47.1	36.5	42.7	10.6	36.5
31.05.2016 13:06:48	104.3	48.8	37.9	55.5	10.9	37.9
31.05.2016 13:06:54	87.5	44.5	34.6	43	9.9	34.6
31.05.2016 13:07:00	93.8	48.7	36.9	45.1	11.8	36.9
31.05.2016 13:07:06	91	46.3	35.9	44.7	10.4	35.9
31.05.2016 13:07:12	84.1	39	32.2	45.1	6.8	32.2
31.05.2016 13:07:18	54.1	36.6	32	17.5	4.6	32
31.05.2016 13:07:24	76.1	42.6	35.5	33.5	7.1	35.5
31.05.2016 13:07:30	65.2	44.7	38.7	20.5	6	38.7
31.05.2016 13:07:36	69.2	49.2	37.6	20	11.6	37.6
31.05.2016 13:07:42	72.6	51.1	43.2	21.5	7.9	43.2
31.05.2016 13:07:48	63.5	42.5	37.1	21	5.4	37.1
31.05.2016 13:07:54	67.7	50.3	41.3	17.4	9	41.3
31.05.2016 13:08:00	95.4	52.8	41.8	42.6	11	41.8
31.05.2016 13:08:06	76.5	44.3	39.5	32.2	4.8	39.5

## Sheet: OS 3
date & time	PM10 [ug/m3]	PM2.5 [ug/m3]	PM1 [ug/m3]	2.5-10µm [ug/m3]	1-2.5µm [ug/m3]	<1µm [ug/m3]
01.06.2016 14:53:31	12.7	12.4	11.7	0.3	0.7	11.7	background
01.06.2016 14:53:37	11.2	11.2	11.1	0	0.1	11.1
01.06.2016 14:53:43	14.4	12.5	12	1.9	0.5	12
01.06.2016 14:53:49	13.5	13.4	12.7	0.1	0.7	12.7
01.06.2016 14:53:55	11.8	11.7	10.8	0.1	0.9	10.8
01.06.2016 14:54:01	11.1	11.1	11.1	0	0	11.1
01.06.2016 14:54:07	11.7	11.7	11.4	0	0.3	11.4
01.06.2016 14:54:13	11.8	11.8	11.8	0	0	11.8
01.06.2016 14:54:19	10.3	10.3	10.2	0	0.1	10.2
01.06.2016 14:54:25	10.2	10.2	10.2	0	0	10.2
01.06.2016 14:54:31	11.5	11.5	11.4	0	0.1	11.4
01.06.2016 14:54:37	11.9	11.7	10.8	0.2	0.9	10.8
01.06.2016 14:54:43	12.5	12.5	12.5	0	0	12.5
01.06.2016 14:54:49	12	12	11.6	0	0.4	11.6
01.06.2016 14:54:55	14.3	13.8	12.2	0.5	1.6	12.2
01.06.2016 14:55:01	12.5	12.5	12.5	0	0	12.5
01.06.2016 14:55:07	13.7	13.7	13.5	0	0.2	13.5
01.06.2016 14:55:13	11.6	11.6	11.6	0	0	11.6
01.06.2016 14:55:19	20	13.5	12.3	6.5	1.2	12.3
01.06.2016 14:55:25	12.4	11.5	10.8	0.9	0.7	10.8
01.06.2016 14:55:31	10.9	10.9	10.8	0	0.1	10.8
01.06.2016 14:55:37	12.3	12.3	11.8	0	0.5	11.8
01.06.2016 14:55:43	11.3	11.3	11.3	0	0	11.3
01.06.2016 14:55:49	11.7	11.7	11.5	0	0.2	11.5
01.06.2016 14:55:55	12.1	11.8	11.2	0.3	0.6	11.2
01.06.2016 14:56:01	11.9	11.9	11.1	0	0.8	11.1
01.06.2016 14:56:07	14.8	14.4	13.2	0.4	1.2	13.2
01.06.2016 14:56:13	17.6	15.3	13.2	2.3	2.1	13.2
01.06.2016 14:56:19	13.6	13.6	13.4	0	0.2	13.4
01.06.2016 14:56:25	13.8	13.8	13.7	0	0.1	13.7
01.06.2016 14:56:31	13.2	13.2	13.2	0	0	13.2
01.06.2016 14:56:37	13.5	13.5	13.5	0	0	13.5
01.06.2016 14:56:43	13.9	13.4	12.3	0.5	1.1	12.3
01.06.2016 14:56:49	11.7	11.7	11.3	0	0.4	11.3
01.06.2016 14:56:55	12.8	12.5	11.8	0.3	0.7	11.8
01.06.2016 14:57:01	13.8	13.4	12.7	0.4	0.7	12.7
01.06.2016 14:57:07	13.9	13.4	12	0.5	1.4	12
01.06.2016 14:57:13	11.5	11.5	11.5	0	0	11.5
01.06.2016 14:57:19	12.4	12.4	12.4	0	0	12.4
01.06.2016 14:57:25	13.4	13.4	13.4	0	0	13.4
01.06.2016 14:57:31	17.7	15.5	13.6	2.2	1.9	13.6
01.06.2016 14:57:37	12	12	11.7	0	0.3	11.7
01.06.2016 14:57:43	10.7	10.7	10.7	0	0	10.7
01.06.2016 14:57:49	11.3	11.3	11.3	0	0	11.3
01.06.2016 14:57:55	11.9	11.9	11.8	0	0.1	11.8
01.06.2016 14:58:01	12.1	12.1	11.9	0	0.2	11.9
01.06.2016 14:58:07	12.8	12.6	11.9	0.2	0.7	11.9
01.06.2016 14:58:12	12.1	12.1	12.1	0	0	12.1
01.06.2016 14:58:19	12.3	12.3	12.3	0	0	12.3
01.06.2016 14:58:25	12.5	12.5	12.4	0	0.1	12.4
01.06.2016 14:58:31	13.4	13.4	12.9	0	0.5	12.9	use of the saw
01.06.2016 14:58:37	14.4	14.4	14.1	0	0.3	14.1
01.06.2016 14:58:43	13.3	12.3	11.6	1	0.7	11.6
01.06.2016 14:58:49	11.3	11.3	11.2	0	0.1	11.2
01.06.2016 14:58:55	12.6	11.5	10.7	1.1	0.8	10.7
01.06.2016 14:59:01	14.2	14.2	13.5	0	0.7	13.5
01.06.2016 14:59:07	10.1	10.1	10.1	0	0	10.1
01.06.2016 14:59:13	14.1	13.4	11.1	0.7	2.3	11.1
01.06.2016 14:59:19	76.9	35.4	16.5	41.5	18.9	16.5
01.06.2016 14:59:25	127.7	36.2	16.5	91.5	19.7	16.5
01.06.2016 14:59:31	67.3	20.7	13	46.6	7.7	13
01.06.2016 14:59:37	109	32.3	15.4	76.7	16.9	15.4
01.06.2016 14:59:43	52.9	12.3	12.2	40.6	0.1	12.2
01.06.2016 14:59:49	125.5	38.8	15.9	86.7	22.9	15.9
01.06.2016 14:59:55	116.7	22.3	15.1	94.4	7.2	15.1
01.06.2016 15:00:01	145.7	17.9	12.4	127.8	5.5	12.4
01.06.2016 15:00:07	71.2	26.2	13	45	13.2	13
01.06.2016 15:00:13	52.8	24.3	13.5	28.5	10.8	13.5
01.06.2016 15:00:19	153.7	16	12.8	137.7	3.2	12.8
01.06.2016 15:00:25	54.2	18.4	12.7	35.8	5.7	12.7
01.06.2016 15:00:31	76.7	23.7	13.8	53	9.9	13.8
01.06.2016 15:00:37	142.6	49	17.7	93.6	31.3	17.7
01.06.2016 15:00:43	434.1	79.5	22.7	354.6	56.8	22.7
01.06.2016 15:00:49	397.3	49.5	18.9	347.8	30.6	18.9
01.06.2016 15:00:55	254.8	56.9	19.9	197.9	37	19.9
01.06.2016 15:01:01	271.8	59.9	19.3	211.9	40.6	19.3
01.06.2016 15:01:07	378.7	51.1	18.3	327.6	32.8	18.3
01.06.2016 15:01:13	321.6	55.8	19.8	265.8	36	19.8
01.06.2016 15:01:19	398	73.1	23	324.9	50.1	23
01.06.2016 15:01:25	385.1	67.4	22.3	317.7	45.1	22.3
01.06.2016 15:01:31	214.2	63.1	21	151.1	42.1	21
01.06.2016 15:01:37	296.6	32.6	16.6	264	16	16.6
01.06.2016 15:01:43	190.9	35.4	14.4	155.5	21	14.4
01.06.2016 15:01:49	290.6	31.4	15.4	259.2	16	15.4
01.06.2016 15:01:55	312.7	49.3	18.6	263.4	30.7	18.6
01.06.2016 15:02:01	358.2	65.9	22.7	292.3	43.2	22.7
01.06.2016 15:02:07	387.4	69.1	22	318.3	47.1	22
01.06.2016 15:02:13	320.1	31.3	14.6	288.8	16.7	14.6
01.06.2016 15:02:19	180	42.5	15	137.5	27.5	15
01.06.2016 15:02:25	288.4	36.7	15.4	251.7	21.3	15.4
01.06.2016 15:02:31	274.3	49.1	16.1	225.2	33	16.1
01.06.2016 15:02:37	245.7	26.7	14.4	219	12.3	14.4
01.06.2016 15:02:43	231	45.9	15.6	185.1	30.3	15.6
01.06.2016 15:02:49	132.1	23.8	12.1	108.3	11.7	12.1
01.06.2016 15:02:55	212.1	32	14.9	180.1	17.1	14.9
01.06.2016 15:03:01	161	28.4	15.4	132.6	13	15.4
01.06.2016 15:03:07	94.1	24.8	13.3	69.3	11.5	13.3
01.06.2016 15:03:13	149	25.5	13.3	123.5	12.2	13.3
01.06.2016 15:03:19	181.1	36.9	15	144.2	21.9	15
01.06.2016 15:03:25	163.9	17	11.5	146.9	5.5	11.5
01.06.2016 15:03:31	240.8	47.7	17.8	193.1	29.9	17.8
01.06.2016 15:03:37	173.4	35.5	15.3	137.9	20.2	15.3
01.06.2016 15:03:43	141.4	31.5	14.7	109.9	16.8	14.7
01.06.2016 15:03:49	134	27.7	12.4	106.3	15.3	12.4
01.06.2016 15:03:55	120.5	38.9	14.8	81.6	24.1	14.8
01.06.2016 15:04:01	150.7	28.8	13.7	121.9	15.1	13.7
01.06.2016 15:04:07	160.2	43.2	15.5	117	27.7	15.5
01.06.2016 15:04:13	194.5	41.4	17.2	153.1	24.2	17.2

## Sheet: OS 4
date & time	PM10 [ug/m3]	PM2.5 [ug/m3]	PM1 [ug/m3]	2.5-10µm [ug/m3]	1-2.5µm [ug/m3]	<1µm [ug/m3]
02.06.2016 09:44:13	22.2	11	10.4	11.2	0.6	10.4	background
02.06.2016 09:44:19	17.4	14.7	11.6	2.7	3.1	11.6
02.06.2016 09:44:25	16	14.2	12.6	1.8	1.6	12.6
02.06.2016 09:44:31	11.9	11.9	11.8	0	0.1	11.8
02.06.2016 09:44:37	17	13.8	10.8	3.2	3	10.8
02.06.2016 09:44:43	18.5	11.1	9.4	7.4	1.7	9.4
02.06.2016 09:44:49	20.7	15.1	9.3	5.6	5.8	9.3
02.06.2016 09:44:55	12.4	11.6	10	0.8	1.6	10
02.06.2016 09:45:01	16.1	15.2	14.2	0.9	1	14.2
02.06.2016 09:45:07	14.5	12.9	11.8	1.6	1.1	11.8
02.06.2016 09:45:13	13.5	13.5	13.5	0	0	13.5
02.06.2016 09:45:19	13.7	11	10.5	2.7	0.5	10.5
02.06.2016 09:45:25	9.4	9.4	9.3	0	0.1	9.3
02.06.2016 09:45:31	13.3	13.3	13.2	0	0.1	13.2
02.06.2016 09:45:37	10	10	9.7	0	0.3	9.7
02.06.2016 09:45:43	15.2	15.2	14.9	0	0.3	14.9
02.06.2016 09:45:49	17.3	10.7	9.9	6.6	0.8	9.9
02.06.2016 09:45:55	13.9	12.8	11.3	1.1	1.5	11.3
02.06.2016 09:46:01	15.8	12.5	12.1	3.3	0.4	12.1
02.06.2016 09:46:07	12	12	12	0	0	12
02.06.2016 09:46:13	13.7	13.4	12.7	0.3	0.7	12.7
02.06.2016 09:46:19	22.3	11.3	9.5	11	1.8	9.5
02.06.2016 09:46:25	9.5	9.5	9.5	0	0	9.5
02.06.2016 09:46:31	11	11	10.9	0	0.1	10.9
02.06.2016 09:46:37	15.9	13	12	2.9	1	12
02.06.2016 09:46:43	15.1	13.2	11.8	1.9	1.4	11.8
02.06.2016 09:46:49	14.2	14.2	13.7	0	0.5	13.7
02.06.2016 09:46:55	10.5	10.5	10.5	0	0	10.5
02.06.2016 09:47:01	11	10.4	9	0.6	1.4	9
02.06.2016 09:47:07	19.6	19.5	18.5	0.1	1	18.5
02.06.2016 09:47:13	19.9	19.8	19.1	0.1	0.7	19.1
02.06.2016 09:47:19	14.2	14.2	14	0	0.2	14
02.06.2016 09:47:25	12.6	11.3	10.7	1.3	0.6	10.7
02.06.2016 09:47:31	13	13	12.6	0	0.4	12.6
02.06.2016 09:47:37	26.1	26.1	25.9	0	0.2	25.9
02.06.2016 09:47:43	17.2	15.3	11.9	1.9	3.4	11.9
02.06.2016 09:47:49	21.9	21.9	21.3	0	0.6	21.3
02.06.2016 09:47:55	21.7	21.7	21.5	0	0.2	21.5
02.06.2016 09:48:01	21.2	19.9	18.7	1.3	1.2	18.7
02.06.2016 09:48:07	25.9	25.9	25.7	0	0.2	25.7
02.06.2016 09:48:13	24.6	21.5	20	3.1	1.5	20
02.06.2016 09:48:19	14.3	14.3	14.1	0	0.2	14.1
02.06.2016 09:48:25	17.1	17.1	17	0	0.1	17
02.06.2016 09:48:31	17.6	17.3	16.1	0.3	1.2	16.1
02.06.2016 09:48:37	12.7	12.7	12.7	0	0	12.7
02.06.2016 09:48:43	12.9	12.7	11.5	0.2	1.2	11.5
02.06.2016 09:48:49	15.6	13.8	13.3	1.8	0.5	13.3
02.06.2016 09:48:55	16.6	16.6	16	0	0.6	16
02.06.2016 09:49:01	20.1	18.2	17.7	1.9	0.5	17.7
02.06.2016 09:49:07	10.9	10.9	10.9	0	0	10.9
02.06.2016 09:49:13	18.3	18.2	17.3	0.1	0.9	17.3	use of the saw
02.06.2016 09:49:19	19.3	18.3	17.6	1	0.7	17.6
02.06.2016 09:49:25	22.1	21.8	20.4	0.3	1.4	20.4
02.06.2016 09:49:31	13.7	13.7	13.4	0	0.3	13.4
02.06.2016 09:49:37	20.4	20.2	18.8	0.2	1.4	18.8
02.06.2016 09:49:43	23.8	23.8	23.7	0	0.1	23.7
02.06.2016 09:49:49	672.6	241.2	63.1	431.4	178.1	63.1
02.06.2016 09:49:55	357.6	90.4	29	267.2	61.4	29
02.06.2016 09:50:01	480.1	53.7	26.8	426.4	26.9	26.8
02.06.2016 09:50:07	258.2	51.5	19.5	206.7	32	19.5
02.06.2016 09:50:13	251.7	54.9	18.4	196.8	36.5	18.4
02.06.2016 09:50:19	271.9	34.1	18.3	237.8	15.8	18.3
02.06.2016 09:50:25	227.8	52.9	21	174.9	31.9	21
02.06.2016 09:50:31	348.8	47.4	18.2	301.4	29.2	18.2
02.06.2016 09:50:37	154.8	30.8	16.1	124	14.7	16.1
02.06.2016 09:50:43	144.7	27.6	12.2	117.1	15.4	12.2
02.06.2016 09:50:49	195.2	32.6	21.1	162.6	11.5	21.1
02.06.2016 09:50:55	182.4	32	17.8	150.4	14.2	17.8
02.06.2016 09:51:01	232.4	43.8	19.4	188.6	24.4	19.4
02.06.2016 09:51:07	268.5	28.5	17.3	240	11.2	17.3
02.06.2016 09:51:13	210.9	34.2	18.5	176.7	15.7	18.5
02.06.2016 09:51:19	233.6	32.1	17.5	201.5	14.6	17.5
02.06.2016 09:51:25	215.8	36	17.2	179.8	18.8	17.2
02.06.2016 09:51:31	182.9	28.7	17	154.2	11.7	17
02.06.2016 09:51:37	192.1	26.6	17.2	165.5	9.4	17.2
02.06.2016 09:51:43	166.1	30.2	16.2	135.9	14	16.2
02.06.2016 09:51:49	154.4	22.7	14.8	131.7	7.9	14.8
02.06.2016 09:51:55	175.9	34.7	14.7	141.2	20	14.7
02.06.2016 09:52:01	127.9	33.1	14.5	94.8	18.6	14.5
02.06.2016 09:52:07	172.8	20.7	12.7	152.1	8	12.7
02.06.2016 09:52:13	135.1	46.7	17.9	88.4	28.8	17.9
02.06.2016 09:52:19	135.6	24.8	12.9	110.8	11.9	12.9
02.06.2016 09:52:25	143.9	20.8	12.7	123.1	8.1	12.7
02.06.2016 09:52:31	172.9	27.2	14.9	145.7	12.3	14.9
02.06.2016 09:52:37	192.5	19.4	14.1	173.1	5.3	14.1
02.06.2016 09:52:43	146.4	30.7	16	115.7	14.7	16
02.06.2016 09:52:49	90.4	19.2	10.9	71.2	8.3	10.9
02.06.2016 09:52:55	135.1	28.7	15.3	106.4	13.4	15.3
02.06.2016 09:53:01	150.3	20	13.8	130.3	6.2	13.8
02.06.2016 09:53:07	114.4	35.5	17.4	78.9	18.1	17.4
02.06.2016 09:53:13	146.3	21.7	14.2	124.6	7.5	14.2
02.06.2016 09:53:19	75.7	28.3	15.2	47.4	13.1	15.2
02.06.2016 09:53:25	103.2	22.1	14.7	81.1	7.4	14.7
02.06.2016 09:53:31	96.9	18	12.6	78.9	5.4	12.6
02.06.2016 09:53:37	100.4	19.9	13.6	80.5	6.3	13.6
02.06.2016 09:53:43	102.2	15.4	11	86.8	4.4	11
02.06.2016 09:53:49	68.9	18.4	11.8	50.5	6.6	11.8
02.06.2016 09:53:55	93	22	14.2	71	7.8	14.2
02.06.2016 09:54:01	59.3	13.7	10.5	45.6	3.2	10.5
02.06.2016 09:54:07	65.3	23	13.2	42.3	9.8	13.2
02.06.2016 09:54:13	85.2	21	14.5	64.2	6.5	14.5
02.06.2016 09:54:19	72.9	20.8	13.7	52.1	7.1	13.7
02.06.2016 09:54:25	59	19	13.2	40	5.8	13.2
02.06.2016 09:54:31	104.5	14	11.3	90.5	2.7	11.3
02.06.2016 09:54:37	42.2	11.7	10.3	30.5	1.4	10.3
02.06.2016 09:54:43	41.5	16.6	11.2	24.9	5.4	11.2
02.06.2016 09:54:49	92.2	18.3	12.7	73.9	5.6	12.7
02.06.2016 09:54:55	78	22.5	14.6	55.5	7.9	14.6
02.06.2016 09:55:01	54.5	17.5	12.8	37	4.7	12.8

## Sheet: OS 5
date & time	PM10 [ug/m3]	PM2.5 [ug/m3]	PM1 [ug/m3]	2.5-10µm [ug/m3]	1-2.5µm [ug/m3]	<1µm [ug/m3]
02.06.2016 12:09:40	21.7	16	15.3	5.7	0.7	15.3	background
02.06.2016 12:09:46	15	14	12.5	1	1.5	12.5
02.06.2016 12:09:52	11	11	10.5	0	0.5	10.5
02.06.2016 12:09:58	17.3	15	12.8	2.3	2.2	12.8
02.06.2016 12:10:04	32.7	12.2	11.2	20.5	1	11.2
02.06.2016 12:10:10	19.8	14.8	12.7	5	2.1	12.7
02.06.2016 12:10:16	43	19.7	14.2	23.3	5.5	14.2
02.06.2016 12:10:22	20.3	19.6	17.5	0.7	2.1	17.5
02.06.2016 12:10:28	16.1	15.5	13.1	0.6	2.4	13.1
02.06.2016 12:10:34	24.4	15	13.1	9.4	1.9	13.1
02.06.2016 12:10:40	14.3	14.2	13.2	0.1	1	13.2
02.06.2016 12:10:46	18.7	17.6	15.9	1.1	1.7	15.9
02.06.2016 12:10:52	20.4	16.3	15.3	4.1	1	15.3
02.06.2016 12:10:58	14	13.9	13.3	0.1	0.6	13.3
02.06.2016 12:11:04	18.9	15.7	14	3.2	1.7	14
02.06.2016 12:11:10	18.6	18	16.4	0.6	1.6	16.4
02.06.2016 12:11:16	23.9	18.5	16.4	5.4	2.1	16.4
02.06.2016 12:11:22	37	16.7	15.7	20.3	1	15.7
02.06.2016 12:11:28	13.4	13.3	12.4	0.1	0.9	12.4
02.06.2016 12:11:34	26	13.6	12.9	12.4	0.7	12.9
02.06.2016 12:11:40	12.2	12.2	12.1	0	0.1	12.1
02.06.2016 12:11:46	16.1	13.3	12.3	2.8	1	12.3
02.06.2016 12:11:52	27.3	13.5	12	13.8	1.5	12
02.06.2016 12:11:58	18.6	17.5	13.1	1.1	4.4	13.1
02.06.2016 12:12:04	12.5	12.3	11.2	0.2	1.1	11.2
02.06.2016 12:12:10	14.5	14.5	14.2	0	0.3	14.2
02.06.2016 12:12:16	11.2	11.2	10.8	0	0.4	10.8
02.06.2016 12:12:22	17.7	16.2	14.9	1.5	1.3	14.9
02.06.2016 12:12:28	10.3	10.3	10.3	0	0	10.3
02.06.2016 12:12:34	14.6	12.1	9.9	2.5	2.2	9.9
02.06.2016 12:12:40	11.8	11.7	11.2	0.1	0.5	11.2
02.06.2016 12:12:46	11.6	11.6	11.2	0	0.4	11.2
02.06.2016 12:12:52	15.2	14.4	12.6	0.8	1.8	12.6
02.06.2016 12:12:58	10.3	10.3	10.2	0	0.1	10.2
02.06.2016 12:13:04	29	14.5	12	14.5	2.5	12
02.06.2016 12:13:10	13.8	11.7	11.1	2.1	0.6	11.1
02.06.2016 12:13:16	11.5	11.4	10.5	0.1	0.9	10.5
02.06.2016 12:13:22	14.4	11.4	10.2	3	1.2	10.2
02.06.2016 12:13:28	11.2	11.2	10.9	0	0.3	10.9
02.06.2016 12:13:34	14.5	11.8	10.9	2.7	0.9	10.9
02.06.2016 12:13:40	20.6	11.4	10.8	9.2	0.6	10.8
02.06.2016 12:13:46	10.8	10.8	10.8	0	0	10.8
02.06.2016 12:13:52	11.8	11.8	11.7	0	0.1	11.7
02.06.2016 12:13:58	16.3	12.9	12.4	3.4	0.5	12.4
02.06.2016 12:14:04	14.2	13.7	12.9	0.5	0.8	12.9
02.06.2016 12:14:10	21.8	12.6	11.9	9.2	0.7	11.9
02.06.2016 12:14:16	12.6	12.6	12	0	0.6	12
02.06.2016 12:14:22	15.8	14.7	13.6	1.1	1.1	13.6
02.06.2016 12:14:28	16.7	16.7	15.8	0	0.9	15.8
02.06.2016 12:14:34	14.5	14	11.7	0.5	2.3	11.7
02.06.2016 12:14:40	15.1	11.7	10.5	3.4	1.2	10.5	use of the saw
02.06.2016 12:14:46	14.1	13.5	11.6	0.6	1.9	11.6
02.06.2016 12:14:52	10.4	10.4	10.1	0	0.3	10.1
02.06.2016 12:14:58	13.2	12.9	11.8	0.3	1.1	11.8
02.06.2016 12:15:04	15.2	14	12.6	1.2	1.4	12.6
02.06.2016 12:15:10	224.6	166.2	37.2	58.4	129	37.2
02.06.2016 12:15:16	2495.9	406.1	132.9	2089.8	273.2	132.9
02.06.2016 12:15:22	918.2	54.6	32.5	863.6	22.1	32.5
02.06.2016 12:15:28	1198.6	334.8	89.5	863.8	245.3	89.5
02.06.2016 12:15:34	1501.7	302.7	94.3	1199	208.4	94.3
02.06.2016 12:15:40	28.9	14.1	13	14.8	1.1	13
02.06.2016 12:15:46	699.5	259	65.6	440.5	193.4	65.6
02.06.2016 12:15:52	617.6	61.2	32.4	556.4	28.8	32.4
02.06.2016 12:15:58	701.4	323.4	90.6	378	232.8	90.6
02.06.2016 12:16:04	891.6	253.6	80.4	638	173.2	80.4
02.06.2016 12:16:10	517.7	100.4	38.6	417.3	61.8	38.6
02.06.2016 12:16:16	469.2	98.8	40	370.4	58.8	40
02.06.2016 12:16:22	373	69.1	35	303.9	34.1	35
02.06.2016 12:16:28	302.2	120.2	40.8	182	79.4	40.8
02.06.2016 12:16:34	370.4	93.4	37.1	277	56.3	37.1
02.06.2016 12:16:40	284.9	77.4	32.6	207.5	44.8	32.6
02.06.2016 12:16:46	263.3	70.6	25.7	192.7	44.9	25.7
02.06.2016 12:16:52	187.1	53.4	23.8	133.7	29.6	23.8
02.06.2016 12:16:58	169	50	22.6	119	27.4	22.6
02.06.2016 12:17:04	161	55.1	24.5	105.9	30.6	24.5
02.06.2016 12:17:10	178.2	55.6	24.2	122.6	31.4	24.2
02.06.2016 12:17:16	215.4	71.5	26.6	143.9	44.9	26.6
02.06.2016 12:17:22	200.3	49.8	22.2	150.5	27.6	22.2
02.06.2016 12:17:28	155.1	48.9	21.6	106.2	27.3	21.6
02.06.2016 12:17:34	114.8	45.4	17.8	69.4	27.6	17.8
02.06.2016 12:17:40	127.5	62.2	25	65.3	37.2	25
02.06.2016 12:17:46	107.5	32.1	17.1	75.4	15	17.1
02.06.2016 12:17:52	87.7	28.5	19.6	59.2	8.9	19.6
02.06.2016 12:17:58	82.7	37.3	18	45.4	19.3	18
02.06.2016 12:18:04	73	31.8	20.1	41.2	11.7	20.1
02.06.2016 12:18:10	149.3	66.2	26.2	83.1	40	26.2
02.06.2016 12:18:16	107.7	45.7	20.2	62	25.5	20.2
02.06.2016 12:18:22	114.1	43.9	18.6	70.2	25.3	18.6
02.06.2016 12:18:28	78.4	42.1	19.2	36.3	22.9	19.2
02.06.2016 12:18:34	98.3	39.2	17.2	59.1	22	17.2
02.06.2016 12:18:40	79.2	39.3	20	39.9	19.3	20
02.06.2016 12:18:46	70.9	37.3	18.7	33.6	18.6	18.7
02.06.2016 12:18:52	92.9	33.2	17.9	59.7	15.3	17.9
02.06.2016 12:18:58	71.9	38.1	16.4	33.8	21.7	16.4
02.06.2016 12:19:04	68.5	34.2	17.9	34.3	16.3	17.9
02.06.2016 12:19:10	60	31	17.3	29	13.7	17.3
02.06.2016 12:19:16	95.4	30.1	16.7	65.3	13.4	16.7
02.06.2016 12:19:22	60.4	29	15.8	31.4	13.2	15.8
02.06.2016 12:19:28	51.1	25.8	14.6	25.3	11.2	14.6
02.06.2016 12:19:34	69.9	29	16.3	40.9	12.7	16.3
02.06.2016 12:19:40	85.9	32.7	16.4	53.2	16.3	16.4
02.06.2016 12:19:46	79.3	39.5	20.2	39.8	19.3	20.2
02.06.2016 12:19:52	73.2	32.1	15.7	41.1	16.4	15.7
02.06.2016 12:19:58	63.7	27.9	16.4	35.8	11.5	16.4
02.06.2016 12:20:04	60.6	21.7	14.3	38.9	7.4	14.3
02.06.2016 12:20:10	60.1	24.1	14.2	36	9.9	14.2
02.06.2016 12:20:16	38.8	18.2	13.1	20.6	5.1	13.1
02.06.2016 12:20:22	47.1	21.3	14.4	25.8	6.9	14.4
02.06.2016 12:20:28	44.3	19.5	12.9	24.8	6.6	12.9
02.06.2016 12:20:34	48.4	19.6	13.3	28.8	6.3	13.3
02.06.2016 12:20:40	44.3	20.6	13.4	23.7	7.2	13.4
02.06.2016 12:20:46	46.9	24.5	14.6	22.4	9.9	14.6
02.06.2016 12:20:52	57	17.1	13.3	39.9	3.8	13.3
02.06.2016 12:20:58	53.3	20.7	12.1	32.6	8.6	12.1

## Sheet: OS 6
date & time	PM10 [ug/m3]	PM2.5 [ug/m3]	PM1 [ug/m3]	2.5-10µm [ug/m3]	1-2.5µm [ug/m3]	<1µm [ug/m3]
02.06.2016 14:28:39	26.1	25.6	24.9	0.5	0.7	24.9	background
02.06.2016 14:28:45	43.8	29.6	28.7	14.2	0.9	28.7
02.06.2016 14:28:51	39.1	29.7	28.2	9.4	1.5	28.2
02.06.2016 14:28:57	43.7	26.9	25.6	16.8	1.3	25.6
02.06.2016 14:29:03	27.6	26.7	25.6	0.9	1.1	25.6
02.06.2016 14:29:09	37	30.2	29	6.8	1.2	29
02.06.2016 14:29:15	55.7	34.2	32.2	21.5	2	32.2
02.06.2016 14:29:21	35.6	27.1	25.1	8.5	2	25.1
02.06.2016 14:29:27	35.5	26.6	25.9	8.9	0.7	25.9
02.06.2016 14:29:33	36.2	28	26.9	8.2	1.1	26.9
02.06.2016 14:29:39	23.4	23.4	23.3	0	0.1	23.3
02.06.2016 14:29:45	33.5	31.5	30.4	2	1.1	30.4
02.06.2016 14:29:51	28.7	28.7	28.6	0	0.1	28.6
02.06.2016 14:29:57	24	23.9	22.9	0.1	1	22.9
02.06.2016 14:30:03	25.5	25.4	24.8	0.1	0.6	24.8
02.06.2016 14:30:09	30	30	29.4	0	0.6	29.4
02.06.2016 14:30:15	36	35.4	33.5	0.6	1.9	33.5
02.06.2016 14:30:21	40.3	26.5	25.8	13.8	0.7	25.8
02.06.2016 14:30:27	33.5	29.4	27	4.1	2.4	27
02.06.2016 14:30:33	21.4	21.4	21.4	0	0	21.4
02.06.2016 14:30:39	27.7	27.7	27.3	0	0.4	27.3
02.06.2016 14:30:45	31.7	25.6	24.4	6.1	1.2	24.4
02.06.2016 14:30:51	24	23.5	21.5	0.5	2	21.5
02.06.2016 14:30:57	25.6	25.6	25.6	0	0	25.6
02.06.2016 14:31:03	22	22	21.7	0	0.3	21.7
02.06.2016 14:31:09	24.9	23.9	23.4	1	0.5	23.4
02.06.2016 14:31:15	22.7	22.7	22.6	0	0.1	22.6
02.06.2016 14:31:21	20.9	20.9	20.7	0	0.2	20.7
02.06.2016 14:31:27	26.8	22.1	20.8	4.7	1.3	20.8
02.06.2016 14:31:33	33.5	30.7	27	2.8	3.7	27
02.06.2016 14:31:39	44.8	33	30.1	11.8	2.9	30.1
02.06.2016 14:31:45	34	30	29.2	4	0.8	29.2
02.06.2016 14:31:51	24.8	23.2	22.4	1.6	0.8	22.4
02.06.2016 14:31:57	24.6	21	19.9	3.6	1.1	19.9
02.06.2016 14:32:03	20.3	20.3	20.2	0	0.1	20.2
02.06.2016 14:32:09	24.6	24.2	23	0.4	1.2	23
02.06.2016 14:32:15	33.2	24.1	21.5	9.1	2.6	21.5
02.06.2016 14:32:21	22	21.5	20.1	0.5	1.4	20.1
02.06.2016 14:32:27	23.8	22	20.1	1.8	1.9	20.1
02.06.2016 14:32:33	30.9	21.5	20.5	9.4	1	20.5
02.06.2016 14:32:39	29.4	23.4	22.3	6	1.1	22.3
02.06.2016 14:32:45	26.9	22.5	20.6	4.4	1.9	20.6
02.06.2016 14:32:51	28	23.9	22.8	4.1	1.1	22.8
02.06.2016 14:32:57	22.5	18.5	17	4	1.5	17
02.06.2016 14:33:03	20.1	20.1	19.5	0	0.6	19.5
02.06.2016 14:33:09	20.4	19.4	18.7	1	0.7	18.7
02.06.2016 14:33:15	15.8	15.8	15.8	0	0	15.8
02.06.2016 14:33:21	17.8	16.6	16	1.2	0.6	16
02.06.2016 14:33:27	31.6	17.4	16.8	14.2	0.6	16.8
02.06.2016 14:33:33	25.4	22.7	22	2.7	0.7	22
02.06.2016 14:33:39	23.1	23.1	22.5	0	0.6	22.5	use of the saw
02.06.2016 14:33:45	18.9	18.4	17.7	0.5	0.7	17.7
02.06.2016 14:33:51	19.2	19.2	19.2	0	0	19.2
02.06.2016 14:33:57	20.3	19.2	18.2	1.1	1	18.2
02.06.2016 14:34:03	19.4	19.4	19.2	0	0.2	19.2
02.06.2016 14:34:09	18.4	18.3	17.6	0.1	0.7	17.6
02.06.2016 14:34:15	19	18.9	18	0.1	0.9	18
02.06.2016 14:34:21	41.4	22	20.8	19.4	1.2	20.8
02.06.2016 14:34:27	90.9	18.7	18	72.2	0.7	18
2016-06-02 14:34:33	76.9	31.3	20.9	45.6	10.4	20.9
02.06.2016 14:34:39	181.8	29.2	22	152.6	7.2	22
02.06.2016 14:34:45	167.7	27.8	20	139.9	7.8	20
02.06.2016 14:34:51	85.5	30.9	22.3	54.6	8.6	22.3
02.06.2016 14:34:57	120.9	24	21.3	96.9	2.7	21.3
02.06.2016 14:35:03	64.1	22.6	21.7	41.5	0.9	21.7
02.06.2016 14:35:09	83.4	26.5	24.4	56.9	2.1	24.4
02.06.2016 14:35:15	110.5	24.7	22.4	85.8	2.3	22.4
02.06.2016 14:35:21	249.7	76.9	33.4	172.8	43.5	33.4
02.06.2016 14:35:27	268.5	65	30.5	203.5	34.5	30.5
02.06.2016 14:35:33	235.3	71.3	31.5	164	39.8	31.5
02.06.2016 14:35:39	352.2	83.5	34	268.7	49.5	34
02.06.2016 14:35:45	245.5	67.1	31.6	178.4	35.5	31.6
02.06.2016 14:35:51	158.1	47.9	28	110.2	19.9	28
02.06.2016 14:35:57	197.6	41.3	26.6	156.3	14.7	26.6
02.06.2016 14:36:03	181.6	47.4	27.3	134.2	20.1	27.3
02.06.2016 14:36:09	192.2	40.6	23.2	151.6	17.4	23.2
02.06.2016 14:36:15	132.9	40.3	24.8	92.6	15.5	24.8
02.06.2016 14:36:21	149.5	22.4	18.2	127.1	4.2	18.2
02.06.2016 14:36:27	181.6	41.1	23.4	140.5	17.7	23.4
02.06.2016 14:36:33	141.1	28.9	21.3	112.2	7.6	21.3
02.06.2016 14:36:39	76.5	38	21.2	38.5	16.8	21.2
02.06.2016 14:36:45	106.5	29.5	19.3	77	10.2	19.3
02.06.2016 14:36:51	126.2	32.9	23.6	93.3	9.3	23.6
02.06.2016 14:36:57	105.3	35.4	22.4	69.9	13	22.4
02.06.2016 14:37:03	111.5	35	24.4	76.5	10.6	24.4
02.06.2016 14:37:09	113.2	32.2	24.1	81	8.1	24.1
02.06.2016 14:37:15	105.8	33	21.8	72.8	11.2	21.8
02.06.2016 14:37:21	92	34.6	23	57.4	11.6	23
02.06.2016 14:37:27	66.4	23.2	18.4	43.2	4.8	18.4
02.06.2016 14:37:33	68.2	29.8	18.8	38.4	11	18.8
02.06.2016 14:37:39	101.2	37	26.2	64.2	10.8	26.2
02.06.2016 14:37:45	86.4	24.6	20.7	61.8	3.9	20.7
02.06.2016 14:37:51	74.9	19.9	18.4	55	1.5	18.4
02.06.2016 14:37:57	89.2	41.8	24.2	47.4	17.6	24.2
02.06.2016 14:38:03	103.4	29.1	21.7	74.3	7.4	21.7
02.06.2016 14:38:09	96.5	23	19.6	73.5	3.4	19.6
02.06.2016 14:38:15	68.7	19.9	18.5	48.8	1.4	18.5
02.06.2016 14:38:21	51.6	25.5	19.5	26.1	6	19.5
02.06.2016 14:38:27	98.5	37.3	23.7	61.2	13.6	23.7
02.06.2016 14:38:33	76.9	38.1	23.5	38.8	14.6	23.5
02.06.2016 14:38:39	74.7	30	21.9	44.7	8.1	21.9
02.06.2016 14:38:45	79	25	20.5	54	4.5	20.5
02.06.2016 14:38:51	54.5	32.4	21	22.1	11.4	21
02.06.2016 14:38:57	40.9	20.9	17.5	20	3.4	17.5
02.06.2016 14:39:03	52	19.1	15.9	32.9	3.2	15.9
02.06.2016 14:39:09	49.5	23.3	19.7	26.2	3.6	19.7
02.06.2016 14:39:15	63.7	37.6	23	26.1	14.6	23
02.06.2016 14:39:21	84.7	36.6	27.1	48.1	9.5	27.1
02.06.2016 14:39:27	71.5	19.1	17	52.4	2.1	17
02.06.2016 14:39:33	42.1	21.8	18	20.3	3.8	18

## Sheet: OS 7
date & time	PM10 [ug/m3]	PM2.5 [ug/m3]	PM1 [ug/m3]	2.5-10µm [ug/m3]	1-2.5µm [ug/m3]	<1µm [ug/m3]
03.06.2016 10:18:25	15.4	12.7	11.7	2.7	1	11.7	background
03.06.2016 10:18:31	15.5	12.3	11.7	3.2	0.6	11.7
03.06.2016 10:18:37	14.7	14.2	12.8	0.5	1.4	12.8
03.06.2016 10:18:43	30.1	15.3	12.1	14.8	3.2	12.1
03.06.2016 10:18:49	32.1	14.8	14.1	17.3	0.7	14.1
03.06.2016 10:18:55	24.9	16.8	14.6	8.1	2.2	14.6
03.06.2016 10:19:01	46.5	19.8	13.7	26.7	6.1	13.7
03.06.2016 10:19:07	31.1	19.1	12.6	12	6.5	12.6
03.06.2016 10:19:13	38.7	17.2	14.1	21.5	3.1	14.1
03.06.2016 10:19:19	12.1	12.1	12	0	0.1	12
03.06.2016 10:19:25	12.9	12.9	12.8	0	0.1	12.8
03.06.2016 10:19:31	12.4	12.4	12.4	0	0	12.4
03.06.2016 10:19:37	27.4	19.4	14.5	8	4.9	14.5
03.06.2016 10:19:43	28.8	18.4	14.1	10.4	4.3	14.1
03.06.2016 10:19:49	20.2	15.3	14	4.9	1.3	14
03.06.2016 10:19:55	27.9	18.4	17.2	9.5	1.2	17.2
03.06.2016 10:20:01	21.6	20.1	17.7	1.5	2.4	17.7
03.06.2016 10:20:07	24	14.9	14.7	9.1	0.2	14.7
03.06.2016 10:20:13	14.4	14.1	13.2	0.3	0.9	13.2
03.06.2016 10:20:19	17.2	12.5	12	4.7	0.5	12
03.06.2016 10:20:25	18.5	11.5	10.4	7	1.1	10.4
03.06.2016 10:20:31	20.4	17.1	14.8	3.3	2.3	14.8
03.06.2016 10:20:37	24	15.9	15.4	8.1	0.5	15.4
03.06.2016 10:20:43	15	14.4	12.8	0.6	1.6	12.8
03.06.2016 10:20:49	34	15.7	12.7	18.3	3	12.7
03.06.2016 10:20:55	20.7	14.1	14	6.6	0.1	14
03.06.2016 10:21:01	26.2	13.8	13	12.4	0.8	13
03.06.2016 10:21:07	26.4	16.7	14.1	9.7	2.6	14.1
03.06.2016 10:21:13	19.5	15.2	13.2	4.3	2	13.2
03.06.2016 10:21:19	13.2	13.2	13.2	0	0	13.2
03.06.2016 10:21:25	46.7	18	14.9	28.7	3.1	14.9
03.06.2016 10:21:31	21.1	16.7	14.7	4.4	2	14.7
03.06.2016 10:21:37	17.2	16.3	14.3	0.9	2	14.3
03.06.2016 10:21:43	26.5	16.3	13.6	10.2	2.7	13.6
03.06.2016 10:21:49	21.2	17	14	4.2	3	14
03.06.2016 10:21:55	22.2	13.4	12.9	8.8	0.5	12.9
03.06.2016 10:22:01	23.7	14.2	13.2	9.5	1	13.2
03.06.2016 10:22:07	23.8	14.8	13.1	9	1.7	13.1
03.06.2016 10:22:13	28.5	14.6	11.5	13.9	3.1	11.5
03.06.2016 10:22:19	14.4	12	10.9	2.4	1.1	10.9
03.06.2016 10:22:25	32.2	18.2	13.3	14	4.9	13.3
03.06.2016 10:22:31	24.3	15.8	12.8	8.5	3	12.8
03.06.2016 10:22:37	19.7	18.3	13.8	1.4	4.5	13.8
03.06.2016 10:22:43	35.9	13.7	12.9	22.2	0.8	12.9
03.06.2016 10:22:49	23.9	13.8	13.6	10.1	0.2	13.6
03.06.2016 10:22:55	29.5	14	13.4	15.5	0.6	13.4
03.06.2016 10:23:01	14.3	14.2	13.4	0.1	0.8	13.4
03.06.2016 10:23:07	56.9	19	14.9	37.9	4.1	14.9
03.06.2016 10:23:13	17.8	14.7	13.6	3.1	1.1	13.6
03.06.2016 10:23:19	24.9	15.2	14.3	9.7	0.9	14.3
03.06.2016 10:23:25	23.7	14.6	12.7	9.1	1.9	12.7	use of the saw
03.06.2016 10:23:31	13.5	13.4	12.7	0.1	0.7	12.7
03.06.2016 10:23:37	23.3	14.9	13.3	8.4	1.6	13.3
03.06.2016 10:23:43	13.1	11.6	11	1.5	0.6	11
03.06.2016 10:23:49	18.2	14.7	14.1	3.5	0.6	14.1
03.06.2016 10:23:55	18.9	16.6	14.8	2.3	1.8	14.8
03.06.2016 10:24:01	13.4	13.4	12.9	0	0.5	12.9
03.06.2016 10:24:07	11.8	11.8	11.7	0	0.1	11.7
03.06.2016 10:24:13	25.3	18.1	13.1	7.2	5	13.1
03.06.2016 10:24:19	150.2	46.1	22.4	104.1	23.7	22.4
03.06.2016 10:24:25	203.2	54.4	27.4	148.8	27	27.4
03.06.2016 10:24:31	211.6	90.2	39.9	121.4	50.3	39.9
03.06.2016 10:24:37	12580.7	845.3	244.9	11735.4	600.4	244.9
03.06.2016 10:24:43	4271.9	481.2	130.2	3790.7	351	130.2
03.06.2016 10:24:49	3124.3	506	125.4	2618.3	380.6	125.4
03.06.2016 10:24:55	3326.1	545.3	131.3	2780.8	414	131.3
03.06.2016 10:25:01	3099.4	406	113.3	2693.4	292.7	113.3
03.06.2016 10:25:07	2137	315.5	86.9	1821.5	228.6	86.9
03.06.2016 10:25:13	1836.2	302.9	82.2	1533.3	220.7	82.2
03.06.2016 10:25:19	2185	422.9	105.1	1762.1	317.8	105.1
03.06.2016 10:25:25	1407.8	220.6	65.5	1187.2	155.1	65.5
03.06.2016 10:25:31	1487.5	238.2	73.5	1249.3	164.7	73.5
03.06.2016 10:25:37	1176.4	245.8	74.8	930.6	171	74.8
03.06.2016 10:25:43	1351.9	332.9	94.9	1019	238	94.9
03.06.2016 10:25:49	1335.6	378.7	102.8	956.9	275.9	102.8
03.06.2016 10:25:55	1366.8	327.8	94.3	1039	233.5	94.3
03.06.2016 10:26:01	1133.9	295.1	87.3	838.8	207.8	87.3
03.06.2016 10:26:07	1168.1	303.5	86.8	864.6	216.7	86.8
03.06.2016 10:26:13	987.5	213.9	71.6	773.6	142.3	71.6
03.06.2016 10:26:19	927.2	215.9	62.4	711.3	153.5	62.4
03.06.2016 10:26:25	870.8	205.5	62.2	665.3	143.3	62.2
03.06.2016 10:26:31	932.5	260.2	74.8	672.3	185.4	74.8
03.06.2016 10:26:37	908.9	254.6	72.5	654.3	182.1	72.5
03.06.2016 10:26:43	863.7	214	61.5	649.7	152.5	61.5
03.06.2016 10:26:49	675.6	110.1	43.2	565.5	66.9	43.2
03.06.2016 10:26:55	478.6	139.5	45.2	339.1	94.3	45.2
03.06.2016 10:27:01	572.7	139.1	45.2	433.6	93.9	45.2
03.06.2016 10:27:07	472.4	111.5	38.7	360.9	72.8	38.7
03.06.2016 10:27:13	549.7	135.6	44.2	414.1	91.4	44.2
03.06.2016 10:27:19	496.6	103.5	37.9	393.1	65.6	37.9
03.06.2016 10:27:25	494	125.2	38.7	368.8	86.5	38.7
03.06.2016 10:27:31	349.6	86.9	31.5	262.7	55.4	31.5
03.06.2016 10:27:37	393.4	112.6	36.4	280.8	76.2	36.4
03.06.2016 10:27:43	351.5	107.4	37.2	244.1	70.2	37.2
03.06.2016 10:27:49	441.9	105	38.1	336.9	66.9	38.1
03.06.2016 10:27:55	478.8	115.4	41.7	363.4	73.7	41.7
03.06.2016 10:28:01	354	94.3	32.8	259.7	61.5	32.8
03.06.2016 10:28:07	495.3	125.2	43	370.1	82.2	43
03.06.2016 10:28:13	497.4	129	43	368.4	86	43
03.06.2016 10:28:19	423.8	116.8	40.5	307	76.3	40.5
03.06.2016 10:28:25	274.2	92.2	35.7	182	56.5	35.7
03.06.2016 10:28:31	345.4	114.6	35.9	230.8	78.7	35.9
03.06.2016 10:28:37	347.8	89.7	30.9	258.1	58.8	30.9
03.06.2016 10:28:43	316.8	83.8	31.9	233	51.9	31.9
03.06.2016 10:28:49	356.1	101.6	35.7	254.5	65.9	35.7
03.06.2016 10:28:55	349.3	90.3	34.7	259	55.6	34.7
03.06.2016 10:29:01	329.4	104.2	34.9	225.2	69.3	34.9
03.06.2016 10:29:07	318.7	88.3	34.1	230.4	54.2	34.1
03.06.2016 10:29:13	229.6	86	31.7	143.6	54.3	31.7
03.06.2016 10:29:19	286.2	81.4	31.5	204.8	49.9	31.5
03.06.2016 10:29:25	252.4	78.7	31.9	173.7	46.8	31.9
03.06.2016 10:29:31	336	76.4	28.6	259.6	47.8	28.6
03.06.2016 10:29:37	253.5	61	29.3	192.5	31.7	29.3
03.06.2016 10:29:43	221	69.5	28.8	151.5	40.7	28.8

## Sheet: OS 8
date & time	PM10 [ug/m3]	PM2.5 [ug/m3]	PM1 [ug/m3]	2.5-10µm [ug/m3]	1-2.5µm [ug/m3]	<1µm [ug/m3]
03.06.2016 12:25:01	48.5	42.4	36.9	6.1	5.5	36.9	background
03.06.2016 12:25:07	50.1	40	36	10.1	4	36
03.06.2016 12:25:13	49.2	44.5	39.3	4.7	5.2	39.3
03.06.2016 12:25:19	44.5	39.8	36.2	4.7	3.6	36.2
03.06.2016 12:25:25	34	33.9	32.4	0.1	1.5	32.4
03.06.2016 12:25:31	44.4	39.5	32.8	4.9	6.7	32.8
03.06.2016 12:25:37	45.6	38.4	37.8	7.2	0.6	37.8
03.06.2016 12:25:43	49.9	44.6	41.6	5.3	3	41.6
03.06.2016 12:25:49	34.5	34.4	33.1	0.1	1.3	33.1
03.06.2016 12:25:55	42.9	33.4	31.4	9.5	2	31.4
03.06.2016 12:26:01	43.1	36	32.9	7.1	3.1	32.9
03.06.2016 12:26:07	52.5	36.8	35.8	15.7	1	35.8
03.06.2016 12:26:13	31.1	31.1	29.7	0	1.4	29.7
03.06.2016 12:26:19	40.3	34.8	31.9	5.5	2.9	31.9
03.06.2016 12:26:25	41.2	36.9	34.6	4.3	2.3	34.6
03.06.2016 12:26:31	54.4	38.9	37.7	15.5	1.2	37.7
03.06.2016 12:26:37	44	40	37.9	4	2.1	37.9
03.06.2016 12:26:43	42	35.6	33.4	6.4	2.2	33.4
03.06.2016 12:26:49	27.7	26.9	24.5	0.8	2.4	24.5
03.06.2016 12:26:55	29.8	29.8	29.5	0	0.3	29.5
03.06.2016 12:27:01	31.1	31	29.8	0.1	1.2	29.8
03.06.2016 12:27:07	41.2	28.8	26.6	12.4	2.2	26.6
03.06.2016 12:27:13	38.9	31	29.9	7.9	1.1	29.9
03.06.2016 12:27:19	34.6	32.5	29.3	2.1	3.2	29.3
03.06.2016 12:27:25	52.1	37.6	33.7	14.5	3.9	33.7
03.06.2016 12:27:31	33.2	31	27.6	2.2	3.4	27.6
03.06.2016 12:27:37	45.5	31.2	28.6	14.3	2.6	28.6
03.06.2016 12:27:43	43.3	28.9	25.8	14.4	3.1	25.8
03.06.2016 12:27:49	27.9	22.3	20.2	5.6	2.1	20.2
03.06.2016 12:27:55	36.9	27.1	26	9.8	1.1	26
03.06.2016 12:28:01	24.4	24.4	24	0	0.4	24
03.06.2016 12:28:07	33.9	24.4	22.8	9.5	1.6	22.8
03.06.2016 12:28:13	34.6	29.5	25.5	5.1	4	25.5
03.06.2016 12:28:19	26.5	25.8	24	0.7	1.8	24
03.06.2016 12:28:25	34.3	24.3	21.9	10	2.4	21.9
03.06.2016 12:28:31	21.9	21.2	17.9	0.7	3.3	17.9
03.06.2016 12:28:37	23.3	22.2	18.2	1.1	4	18.2
03.06.2016 12:28:43	29.6	21.6	19.5	8	2.1	19.5
03.06.2016 12:28:49	28.7	20.8	19.9	7.9	0.9	19.9
03.06.2016 12:28:55	26.5	23.2	19.8	3.3	3.4	19.8
03.06.2016 12:29:01	25.1	23.9	21.5	1.2	2.4	21.5
03.06.2016 12:29:07	32.6	23.9	21.5	8.7	2.4	21.5
03.06.2016 12:29:13	27.3	22	19.2	5.3	2.8	19.2
03.06.2016 12:29:19	39.5	23.2	20.9	16.3	2.3	20.9
03.06.2016 12:29:25	41.6	25.4	24.1	16.2	1.3	24.1
03.06.2016 12:29:31	37.2	26.7	23.4	10.5	3.3	23.4
03.06.2016 12:29:37	29.1	24.7	22.8	4.4	1.9	22.8
03.06.2016 12:29:43	34.5	26.4	24.4	8.1	2	24.4
03.06.2016 12:29:49	26.7	24.3	22.5	2.4	1.8	22.5
03.06.2016 12:29:55	23.8	23.7	22.7	0.1	1	22.7
03.06.2016 12:30:01	32.8	23.7	22.7	9.1	1	22.7	use of the saw
03.06.2016 12:30:07	24.2	24.2	22.6	0	1.6	22.6
03.06.2016 12:30:13	35.5	35.3	33.4	0.2	1.9	33.4
03.06.2016 12:30:19	45	36	31.6	9	4.4	31.6
03.06.2016 12:30:25	43.8	34.9	31.5	8.9	3.4	31.5
03.06.2016 12:30:31	53.5	42.1	33.4	11.4	8.7	33.4
03.06.2016 12:30:37	136.1	34.7	27.7	101.4	7	27.7
03.06.2016 12:30:43	84.8	30	26.4	54.8	3.6	26.4
03.06.2016 12:30:49	106.7	34	26.9	72.7	7.1	26.9
03.06.2016 12:30:55	119.6	35.4	32	84.2	3.4	32
03.06.2016 12:31:01	94.4	38.9	30.7	55.5	8.2	30.7
03.06.2016 12:31:07	102.4	39.5	29	62.9	10.5	29
03.06.2016 12:31:13	78.2	26.7	24.8	51.5	1.9	24.8
03.06.2016 12:31:19	96.9	37.8	27.9	59.1	9.9	27.9
03.06.2016 12:31:25	97.1	33.9	26.9	63.2	7	26.9
03.06.2016 12:31:31	80.8	33.7	25.7	47.1	8	25.7
03.06.2016 12:31:37	105.7	33.1	25.5	72.6	7.6	25.5
03.06.2016 12:31:43	69.5	35.6	31	33.9	4.6	31
03.06.2016 12:31:49	71	33.7	29.8	37.3	3.9	29.8
03.06.2016 12:31:55	78.1	35.7	31.9	42.4	3.8	31.9
03.06.2016 12:32:01	66.7	34.7	29.1	32	5.6	29.1
03.06.2016 12:32:07	86	37.2	27.8	48.8	9.4	27.8
03.06.2016 12:32:13	67.1	30.7	27.6	36.4	3.1	27.6
03.06.2016 12:32:19	57	33.2	27.9	23.8	5.3	27.9
03.06.2016 12:32:25	54.6	26.4	24.9	28.2	1.5	24.9
03.06.2016 12:32:31	59	33.8	27.8	25.2	6	27.8
03.06.2016 12:32:37	39.3	30.2	26.3	9.1	3.9	26.3
03.06.2016 12:32:43	54.1	32.2	25.8	21.9	6.4	25.8
03.06.2016 12:32:49	42.9	27.4	24.7	15.5	2.7	24.7
03.06.2016 12:32:55	40	27.2	23.2	12.8	4	23.2
03.06.2016 12:33:01	41.6	29.4	26.9	12.2	2.5	26.9
03.06.2016 12:33:07	42	35.1	28	6.9	7.1	28
03.06.2016 12:33:13	35.1	26.3	22.8	8.8	3.5	22.8
03.06.2016 12:33:19	54.9	22.1	20.8	32.8	1.3	20.8
03.06.2016 12:33:25	42	26.1	24.1	15.9	2	24.1
03.06.2016 12:33:31	33.4	27.6	24	5.8	3.6	24
03.06.2016 12:33:37	42	24.7	23.4	17.3	1.3	23.4
03.06.2016 12:33:43	27.5	27.5	26.4	0	1.1	26.4
03.06.2016 12:33:49	46.6	32.6	28.1	14	4.5	28.1
03.06.2016 12:33:55	49.6	37	34.7	12.6	2.3	34.7
03.06.2016 12:34:01	48.3	48.2	47.5	0.1	0.7	47.5
03.06.2016 12:34:07	51.3	46.1	44.2	5.2	1.9	44.2
03.06.2016 12:34:13	51.2	45.6	41.5	5.6	4.1	41.5
03.06.2016 12:34:19	48.1	35.2	34.5	12.9	0.7	34.5
03.06.2016 12:34:25	37.8	37.8	37.2	0	0.6	37.2
03.06.2016 12:34:31	26.6	26.6	25.6	0	1	25.6
03.06.2016 12:34:37	46.6	26.9	24.2	19.7	2.7	24.2
03.06.2016 12:34:43	30.6	21.1	19.6	9.5	1.5	19.6
03.06.2016 12:34:49	43.1	34.8	31.7	8.3	3.1	31.7
03.06.2016 12:34:55	36.4	31.2	25.7	5.2	5.5	25.7
03.06.2016 12:35:01	38.7	28	24.8	10.7	3.2	24.8
03.06.2016 12:35:07	33.1	23	21.4	10.1	1.6	21.4
03.06.2016 12:35:13	36.6	26.1	24	10.5	2.1	24
03.06.2016 12:35:19	29.6	24.2	22	5.4	2.2	22
03.06.2016 12:35:25	28	25.9	22.8	2.1	3.1	22.8
03.06.2016 12:35:31	37.7	24.1	22.2	13.6	1.9	22.2
03.06.2016 12:35:37	26.4	24	22.7	2.4	1.3	22.7

## Sheet: OS 9
date & time	PM10 [ug/m3]	PM2.5 [ug/m3]	PM1 [ug/m3]	2.5-10µm [ug/m3]	1-2.5µm [ug/m3]	<1µm [ug/m3]
06.06.2016 08:55:38	21.8	21.8	21.7	0	0.1	21.7	background
06.06.2016 08:55:44	22.8	21.9	19.8	0.9	2.1	19.8
06.06.2016 08:55:50	21.2	21.2	20.9	0	0.3	20.9
06.06.2016 08:55:56	20.9	20.9	20.8	0	0.1	20.8
06.06.2016 08:56:02	22.2	21.9	21.3	0.3	0.6	21.3
06.06.2016 08:56:08	22.1	22.1	21.6	0	0.5	21.6
06.06.2016 08:56:14	23	22.7	21.8	0.3	0.9	21.8
06.06.2016 08:56:20	20.7	20.7	20.3	0	0.4	20.3
06.06.2016 08:56:26	24.1	23.2	21.1	0.9	2.1	21.1
06.06.2016 08:56:32	21.9	21.9	21.9	0	0	21.9
06.06.2016 08:56:38	22.7	22.3	21.1	0.4	1.2	21.1
06.06.2016 08:56:44	27.9	24.7	22.1	3.2	2.6	22.1
06.06.2016 08:56:50	24	23.9	23	0.1	0.9	23
06.06.2016 08:56:56	23.5	23.5	23.1	0	0.4	23.1
06.06.2016 08:57:02	23.3	23.3	22.7	0	0.6	22.7
06.06.2016 08:57:08	28.4	23.8	22.7	4.6	1.1	22.7
06.06.2016 08:57:14	24.4	23.8	22.7	0.6	1.1	22.7
06.06.2016 08:57:20	23.2	23	22.3	0.2	0.7	22.3
06.06.2016 08:57:26	24.3	24	22.8	0.3	1.2	22.8
06.06.2016 08:57:32	24.5	24.5	24.5	0	0	24.5
06.06.2016 08:57:38	23.3	23.2	22.3	0.1	0.9	22.3
06.06.2016 08:57:44	25.2	24.2	22.5	1	1.7	22.5
06.06.2016 08:57:50	23.7	23.5	22.5	0.2	1	22.5
06.06.2016 08:57:56	25.9	24.2	23.2	1.7	1	23.2
06.06.2016 08:58:02	21.8	21.8	21.4	0	0.4	21.4
06.06.2016 08:58:08	26.1	23.3	22.6	2.8	0.7	22.6
06.06.2016 08:58:14	26.4	22.9	22.2	3.5	0.7	22.2
06.06.2016 08:58:20	22.8	22.8	22.7	0	0.1	22.7
06.06.2016 08:58:26	23.8	21.9	21.1	1.9	0.8	21.1
06.06.2016 08:58:32	25.1	24.6	23.2	0.5	1.4	23.2
06.06.2016 08:58:38	27	23.5	23.1	3.5	0.4	23.1
06.06.2016 08:58:44	23.6	22.2	21.7	1.4	0.5	21.7
06.06.2016 08:58:50	23.7	22	21.6	1.7	0.4	21.6
06.06.2016 08:58:56	38.6	24.1	23.1	14.5	1	23.1
06.06.2016 08:59:02	22.5	22.5	22.5	0	0	22.5
06.06.2016 08:59:08	22.4	22.4	22.3	0	0.1	22.3
06.06.2016 08:59:14	26.1	23.9	22.4	2.2	1.5	22.4
06.06.2016 08:59:20	22.5	22.4	21.9	0.1	0.5	21.9
06.06.2016 08:59:26	22.9	22.6	21.8	0.3	0.8	21.8
06.06.2016 08:59:32	24.6	23.9	22.5	0.7	1.4	22.5
06.06.2016 08:59:38	28.1	25.7	23	2.4	2.7	23
06.06.2016 08:59:44	22.6	22.6	22.5	0	0.1	22.5
06.06.2016 08:59:50	24.6	23.3	22.7	1.3	0.6	22.7
06.06.2016 08:59:56	23.1	23.1	22.6	0	0.5	22.6
06.06.2016 09:00:02	25.6	23.5	22	2.1	1.5	22
06.06.2016 09:00:08	23.9	23.3	22	0.6	1.3	22
06.06.2016 09:00:14	22.2	22.2	22.2	0	0	22.2
06.06.2016 09:00:20	22.8	22.7	22.1	0.1	0.6	22.1
06.06.2016 09:00:26	22.4	22.3	21.2	0.1	1.1	21.2
06.06.2016 09:00:32	24.5	23.1	21.9	1.4	1.2	21.9
06.06.2016 09:00:38	22	22	22	0	0	22	use of the saw
06.06.2016 09:00:44	21.9	21.8	20.9	0.1	0.9	20.9
06.06.2016 09:00:50	21.2	21.2	20.6	0	0.6	20.6
06.06.2016 09:00:56	21.3	21.3	21	0	0.3	21
06.06.2016 09:01:02	23.4	22.9	21.7	0.5	1.2	21.7
06.06.2016 09:01:08	22.7	22.5	21.5	0.2	1	21.5
06.06.2016 09:01:14	22.9	22.9	22.7	0	0.2	22.7
06.06.2016 09:01:20	28.2	25.3	24.4	2.9	0.9	24.4
06.06.2016 09:01:26	44.2	29.6	23.3	14.6	6.3	23.3
06.06.2016 09:01:32	86	47	29.8	39	17.2	29.8
06.06.2016 09:01:38	144.3	43.4	27	100.9	16.4	27
06.06.2016 09:01:44	158.4	60.5	32.3	97.9	28.2	32.3
06.06.2016 09:01:50	135	40.9	27.8	94.1	13.1	27.8
06.06.2016 09:01:56	151.2	55.5	31.9	95.7	23.6	31.9
06.06.2016 09:02:02	138.4	52.3	35	86.1	17.3	35
06.06.2016 09:02:08	199.1	69.7	38.9	129.4	30.8	38.9
06.06.2016 09:02:14	177.4	77.5	38.3	99.9	39.2	38.3
06.06.2016 09:02:20	196.3	87.7	44.2	108.6	43.5	44.2
06.06.2016 09:02:26	207.7	65.2	38.3	142.5	26.9	38.3
06.06.2016 09:02:32	121.8	40.9	27.9	80.9	13	27.9
06.06.2016 09:02:38	141.9	74.6	35.1	67.3	39.5	35.1
06.06.2016 09:02:44	132	65.3	33.8	66.7	31.5	33.8
06.06.2016 09:02:50	126.8	45.6	30	81.2	15.6	30
06.06.2016 09:02:56	122	49.5	28.7	72.5	20.8	28.7
06.06.2016 09:03:02	93.5	47.3	26.9	46.2	20.4	26.9
06.06.2016 09:03:08	95.2	41	26.7	54.2	14.3	26.7
06.06.2016 09:03:14	93.5	52.5	30.9	41	21.6	30.9
06.06.2016 09:03:20	51.8	31.9	25.6	19.9	6.3	25.6
06.06.2016 09:03:26	82.8	43.3	28.1	39.5	15.2	28.1
06.06.2016 09:03:32	71.2	38.6	26.7	32.6	11.9	26.7
06.06.2016 09:03:38	93.7	41.2	27	52.5	14.2	27
06.06.2016 09:03:44	91.6	41	28	50.6	13	28
06.06.2016 09:03:50	69.2	37.8	27.7	31.4	10.1	27.7
06.06.2016 09:03:56	53.3	32.6	24.8	20.7	7.8	24.8
06.06.2016 09:04:02	51.3	30.7	25.6	20.6	5.1	25.6
06.06.2016 09:04:08	76.6	38.6	26.6	38	12	26.6
06.06.2016 09:04:14	73.3	31.3	26.2	42	5.1	26.2
06.06.2016 09:04:20	49.8	32.6	26.2	17.2	6.4	26.2
06.06.2016 09:04:26	54.6	29.1	24.1	25.5	5	24.1
06.06.2016 09:04:32	47.5	34	24.9	13.5	9.1	24.9
06.06.2016 09:04:38	34.5	29.1	24	5.4	5.1	24
06.06.2016 09:04:44	43.7	32.3	24.6	11.4	7.7	24.6
06.06.2016 09:04:50	57.9	25.2	23.4	32.7	1.8	23.4
06.06.2016 09:04:56	25.5	25.5	24.2	0	1.3	24.2
06.06.2016 09:05:02	33.2	24.2	21.5	9	2.7	21.5
06.06.2016 09:05:08	33.5	30.4	24.8	3.1	5.6	24.8
06.06.2016 09:05:14	39.8	28.5	24.6	11.3	3.9	24.6
06.06.2016 09:05:20	36.4	27	23.8	9.4	3.2	23.8
06.06.2016 09:05:26	39.7	29.9	24.6	9.8	5.3	24.6
06.06.2016 09:05:32	33	28.5	23.2	4.5	5.3	23.2
06.06.2016 09:05:38	35.3	23.8	22.3	11.5	1.5	22.3
06.06.2016 09:05:44	31	26.1	24	4.9	2.1	24
06.06.2016 09:05:50	43.3	26.2	22.8	17.1	3.4	22.8
06.06.2016 09:05:56	36.2	23.4	22.7	12.8	0.7	22.7
06.06.2016 09:06:02	27.9	25.2	23.2	2.7	2	23.2
06.06.2016 09:06:08	42.1	25.7	24.2	16.4	1.5	24.2
06.06.2016 09:06:14	29.7	21.9	20.9	7.8	1	20.9
06.06.2016 09:06:20	35.7	28.4	24.7	7.3	3.7	24.7
06.06.2016 09:06:26	35	30.4	25.4	4.6	5	25.4
06.06.2016 09:06:32	33.3	25.5	23.8	7.8	1.7	23.8
06.06.2016 09:06:38	38.2	28.1	23.3	10.1	4.8	23.3
06.06.2016 09:06:44	36	24	21.8	12	2.2	21.8
06.06.2016 09:06:50	30.3	24.2	21.5	6.1	2.7	21.5
06.06.2016 09:06:56	31.2	24.5	22.6	6.7	1.9	22.6
06.06.2016 09:07:02	36.5	25.2	22.5	11.3	2.7	22.5
06.06.2016 09:07:08	28.5	26.9	22.8	1.6	4.1	22.8
06.06.2016 09:07:14	24	23.8	22.4	0.2	1.4	22.4
06.06.2016 09:07:20	25.6	24.2	22.8	1.4	1.4	22.8

## Sheet: OS 10
date & time	PM10 [ug/m3]	PM2.5 [ug/m3]	PM1 [ug/m3]	2.5-10µm [ug/m3]	1-2.5µm [ug/m3]	<1µm [ug/m3]
06.06.2016 12:17:31	27.8	23.7	23.2	4.1	0.5	23.2	background
06.06.2016 12:17:37	25.1	25.1	24.5	0	0.6	24.5
06.06.2016 12:17:43	27.8	27	25.2	0.8	1.8	25.2
06.06.2016 12:17:49	28.4	28.3	26.9	0.1	1.4	26.9
06.06.2016 12:17:55	25.4	25.4	24.9	0	0.5	24.9
06.06.2016 12:18:01	31.1	29.1	28	2	1.1	28
06.06.2016 12:18:07	34	27	25.1	7	1.9	25.1
06.06.2016 12:18:13	61.2	29.2	27.9	32	1.3	27.9
06.06.2016 12:18:19	43.3	27.4	26.7	15.9	0.7	26.7
06.06.2016 12:18:25	34.1	28	27.2	6.1	0.8	27.2
06.06.2016 12:18:31	30.3	27.5	26.4	2.8	1.1	26.4
06.06.2016 12:18:37	38.8	28.1	27.7	10.7	0.4	27.7
06.06.2016 12:18:43	27.7	27.7	27.6	0	0.1	27.6
06.06.2016 12:18:49	30.6	27.5	26.4	3.1	1.1	26.4
06.06.2016 12:18:55	27.9	27.9	27.9	0	0	27.9
06.06.2016 12:19:01	26.8	26.8	26.8	0	0	26.8
06.06.2016 12:19:07	26	25.3	24.4	0.7	0.9	24.4
06.06.2016 12:19:13	26.7	26.7	26.6	0	0.1	26.6
06.06.2016 12:19:19	27.9	27.4	26.5	0.5	0.9	26.5
06.06.2016 12:19:25	28.5	28.5	28	0	0.5	28
06.06.2016 12:19:31	26.2	26.1	25.4	0.1	0.7	25.4
06.06.2016 12:19:37	30.3	30	29	0.3	1	29
06.06.2016 12:19:43	28.5	28.5	28.5	0	0	28.5
06.06.2016 12:19:49	27.8	27.8	27.7	0	0.1	27.7
06.06.2016 12:19:55	33.6	30.8	30.1	2.8	0.7	30.1
06.06.2016 12:20:01	27.9	27.9	27.9	0	0	27.9
06.06.2016 12:20:07	28.2	28.2	28.2	0	0	28.2
06.06.2016 12:20:13	29.1	29.1	28.6	0	0.5	28.6
06.06.2016 12:20:19	35	30.3	28.4	4.7	1.9	28.4
06.06.2016 12:20:25	28.1	28.1	27.9	0	0.2	27.9
06.06.2016 12:20:31	27.8	27.8	27.7	0	0.1	27.7
06.06.2016 12:20:37	35.9	28.9	27.5	7	1.4	27.5
06.06.2016 12:20:43	27.4	27.4	27.4	0	0	27.4
06.06.2016 12:20:49	29.2	27.3	26.8	1.9	0.5	26.8
06.06.2016 12:20:55	28.7	28.7	28.6	0	0.1	28.6
06.06.2016 12:21:01	29.6	29.3	28.1	0.3	1.2	28.1
06.06.2016 12:21:07	29.8	29.7	28.6	0.1	1.1	28.6
06.06.2016 12:21:13	26.5	26	25.2	0.5	0.8	25.2
06.06.2016 12:21:19	27.3	27.3	26.8	0	0.5	26.8
06.06.2016 12:21:25	28.6	28.5	28.1	0.1	0.4	28.1
06.06.2016 12:21:31	25.4	25.4	25.4	0	0	25.4
06.06.2016 12:21:37	37.3	31	29.9	6.3	1.1	29.9
06.06.2016 12:21:43	39.3	28.5	28.4	10.8	0.1	28.4
06.06.2016 12:21:49	30.4	30.3	29.8	0.1	0.5	29.8
06.06.2016 12:21:55	38.3	30.4	29.3	7.9	1.1	29.3
06.06.2016 12:22:01	28.5	28.5	28.5	0	0	28.5
06.06.2016 12:22:07	32.6	30.6	29.8	2	0.8	29.8
06.06.2016 12:22:13	29.7	29.3	28.4	0.4	0.9	28.4
06.06.2016 12:22:19	26.5	26.5	26.5	0	0	26.5
06.06.2016 12:22:25	27.9	27.9	27.7	0	0.2	27.7
06.06.2016 12:22:31	28.8	28.8	28.8	0	0	28.8	use of the saw
06.06.2016 12:22:37	27.9	27.9	27.4	0	0.5	27.4
06.06.2016 12:22:43	26.6	26.6	26.1	0	0.5	26.1
06.06.2016 12:22:49	28.7	28.7	28.7	0	0	28.7
06.06.2016 12:22:55	27.9	27.7	26.5	0.2	1.2	26.5
06.06.2016 12:23:01	27.6	27.6	27.1	0	0.5	27.1
06.06.2016 12:23:07	33.7	32.4	28.1	1.3	4.3	28.1
06.06.2016 12:23:13	29.3	29.1	28.4	0.2	0.7	28.4
06.06.2016 12:23:19	33	31.7	29.2	1.3	2.5	29.2
06.06.2016 12:23:25	28.6	28.6	28.6	0	0	28.6
06.06.2016 12:23:31	30.4	30.3	29.3	0.1	1	29.3
06.06.2016 12:23:37	50.2	33.3	32.5	16.9	0.8	32.5
06.06.2016 12:23:43	46.8	33.3	30.1	13.5	3.2	30.1
06.06.2016 12:23:49	54	37.2	32	16.8	5.2	32
06.06.2016 12:23:55	62.9	39.6	28.6	23.3	11	28.6
06.06.2016 12:24:01	113.2	49.9	30.1	63.3	19.8	30.1
06.06.2016 12:24:07	108	39.7	32.7	68.3	7	32.7
06.06.2016 12:24:13	93.7	37.6	29.6	56.1	8	29.6
06.06.2016 12:24:19	104.7	42.6	32.8	62.1	9.8	32.8
06.06.2016 12:24:25	134	50.4	36.4	83.6	14	36.4
06.06.2016 12:24:31	100.4	42.1	34	58.3	8.1	34
06.06.2016 12:24:37	72.3	37.8	31.4	34.5	6.4	31.4
06.06.2016 12:24:43	63.7	44.8	32.9	18.9	11.9	32.9
06.06.2016 12:24:49	56.3	38.3	31.1	18	7.2	31.1
06.06.2016 12:24:55	58.5	32.8	29.1	25.7	3.7	29.1
06.06.2016 12:25:01	56.9	36.3	32.8	20.6	3.5	32.8
06.06.2016 12:25:07	62.2	32.4	28.4	29.8	4	28.4
06.06.2016 12:25:13	59.5	34.1	28.3	25.4	5.8	28.3
06.06.2016 12:25:19	76.9	39.4	29.9	37.5	9.5	29.9
06.06.2016 12:25:25	91.9	31	30.1	60.9	0.9	30.1
06.06.2016 12:25:31	115.6	44.9	32.8	70.7	12.1	32.8
06.06.2016 12:25:37	53.1	39.2	30.4	13.9	8.8	30.4
06.06.2016 12:25:43	77.7	38.9	33.5	38.8	5.4	33.5
06.06.2016 12:25:49	85.4	33.4	28.9	52	4.5	28.9
06.06.2016 12:25:55	88.9	41.9	33.3	47	8.6	33.3
06.06.2016 12:26:01	69	38.1	30.4	30.9	7.7	30.4
06.06.2016 12:26:07	97.1	37	32.2	60.1	4.8	32.2
06.06.2016 12:26:13	68.6	34.2	31	34.4	3.2	31
06.06.2016 12:26:19	61.6	34.3	31.2	27.3	3.1	31.2
06.06.2016 12:26:25	58.6	35.9	30.7	22.7	5.2	30.7
06.06.2016 12:26:31	56.7	32.3	28.2	24.4	4.1	28.2
06.06.2016 12:26:37	45.9	34.8	29.2	11.1	5.6	29.2
06.06.2016 12:26:43	47.6	35.3	29.4	12.3	5.9	29.4
06.06.2016 12:26:49	47.8	32.1	29.1	15.7	3	29.1
06.06.2016 12:26:55	49	32.6	30.2	16.4	2.4	30.2
06.06.2016 12:27:01	45.9	27.3	26.9	18.6	0.4	26.9
06.06.2016 12:27:07	59.1	32.1	28.8	27	3.3	28.8
06.06.2016 12:27:13	62.7	34.5	31.1	28.2	3.4	31.1
06.06.2016 12:27:19	72.7	39.6	33.9	33.1	5.7	33.9
06.06.2016 12:27:25	39.6	35.2	33	4.4	2.2	33
06.06.2016 12:27:31	41.7	28.5	27.5	13.2	1	27.5
06.06.2016 12:27:37	26.9	26.9	26.2	0	0.7	26.2
06.06.2016 12:27:43	52.3	38.9	32.7	13.4	6.2	32.7
06.06.2016 12:27:49	52.6	37	30.9	15.6	6.1	30.9
06.06.2016 12:27:55	47.3	33.3	31	14	2.3	31
06.06.2016 12:28:01	56.5	37.7	30.4	18.8	7.3	30.4
06.06.2016 12:28:07	66.7	33.6	31.2	33.1	2.4	31.2

[truncated: 22 more sheets: OS 11, OS 12, OS 13, OS 14, OS 15, OS 16, AS 1, AS 2, AS 3, AS 4, AS 5, AS 6, AS 7, AS 8, AS 9, AS 10, AS 11, AS 12, AS 13, AS 14 …]
